# Supplementary material for: 2,6-Bis(2,4-dimethyl­benzyl­idene)cyclo­hexa­none
Source: Acta Crystallogr Sect E Struct Rep Online. 2010 May 22;66(Pt 6):o1435. doi: 10.1107/S1600536810018684 (PMC2979581; doi:10.1107/S1600536810018684)
Supplement: Supplementary file 2 [file e-66-o1435-Isup2.hkl]

# 
# h,k,l, Fc-squared, Fo-squared, sigma(Fo-squared) and status flag 
# 
data_I
_shelx_title ' ks1020 in P2(1)/c' 
_shelx_refln_list_code          4 
_shelx_F_calc_maximum      302.55 
_exptl_crystal_F_000       712.00 
_reflns_d_resolution_high  0.8168 
 
loop_ 
 _symmetry_equiv_pos_as_xyz 
 'x, y, z' 
 '-x, y+1/2, -z+1/2' 
 '-x, -y, -z' 
 'x, -y-1/2, z-1/2' 
 
_cell_length_a     6.9784 
_cell_length_b    19.2540 
_cell_length_c    14.2829 
_cell_angle_alpha  90.000 
_cell_angle_beta  102.179 
_cell_angle_gamma  90.000 
 
_shelx_F_squared_multiplier     1.000 
 
loop_ 
 _refln_index_h 
 _refln_index_k 
 _refln_index_l 
 _refln_F_squared_calc 
 _refln_F_squared_meas 
 _refln_F_squared_sigma 
 _refln_observed_status 
   2   0   0    91533.84    91939.54   1013.73 o 
   3   0   0     6892.43     7046.61     82.00 o 
   4   0   0     7190.10     7443.88    104.33 o 
   5   0   0     1201.03     1268.33     20.94 o 
   6   0   0      551.75      573.06     12.36 o 
   7   0   0      311.32      298.83     12.08 o 
   8   0   0      286.91      315.65     21.96 o 
   2   1   0       41.50       40.38      1.49 o 
   3   1   0        5.64        2.54      1.14 o 
   4   1   0       18.24       17.04      1.79 o 
   5   1   0       12.15       13.05      2.56 o 
   6   1   0       56.79       64.82      4.05 o 
   7   1   0        0.08        2.16      4.86 o 
   8   1   0       41.72       43.79     13.78 o 
   1   2   0      210.10      146.23      3.86 o 
   2   2   0     2328.69     2073.29     19.42 o 
   3   2   0      275.56      264.80      3.95 o 
   4   2   0      536.36      522.18      6.00 o 
   5   2   0      349.24      350.40      5.79 o 
   6   2   0      125.88      128.60      6.06 o 
   7   2   0       81.24       68.86      5.96 o 
   8   2   0        0.09       -2.62     13.06 o 
   1   3   0     3713.23     3410.31     37.74 o 
   2   3   0      514.83      527.39      6.23 o 
   3   3   0     1043.28     1120.58     11.08 o 
   4   3   0      892.02      926.77      9.27 o 
   5   3   0      931.79     1009.04     10.96 o 
   6   3   0       31.88       28.93      3.83 o 
   7   3   0      369.35      355.17      9.82 o 
   8   3   0        8.86        9.12     10.29 o 
   0   4   0     7823.21     7592.02     88.43 o 
   1   4   0       88.65       87.33      2.38 o 
   2   4   0      146.83      131.51      2.95 o 
   3   4   0      189.85      199.27      3.10 o 
   4   4   0      100.09      122.94      3.80 o 
   5   4   0       38.62       41.45      2.59 o 
   6   4   0        3.71       -0.75      3.31 o 
   7   4   0        7.18        5.72      6.72 o 
   8   4   0        9.06       17.49     10.34 o 
   1   5   0       23.36       20.15      1.08 o 
   2   5   0       64.54       59.59      3.11 o 
   3   5   0       29.41       25.79      2.26 o 
   4   5   0       38.13       35.71      2.22 o 
   5   5   0        9.66        6.15      2.55 o 
   6   5   0        9.46        5.30      3.91 o 
   7   5   0       18.97       13.86      7.28 o 
   8   5   0       11.70        4.15     10.38 o 
   0   6   0      942.04      842.31     10.55 o 
   1   6   0      376.06      352.60      4.02 o 
   2   6   0     2146.95     2020.76     22.55 o 
   3   6   0      779.85      806.40     11.76 o 
   4   6   0       18.90       10.76      2.03 o 
   5   6   0       21.99       15.40      3.00 o 
   6   6   0      106.80      109.50      5.94 o 
   7   6   0        5.26        2.42      7.19 o 
   8   6   0       43.97       39.45     13.85 o 
   1   7   0      924.14      998.54      9.97 o 
   2   7   0     1680.97     1687.05     18.36 o 
   3   7   0      753.77      852.54     11.72 o 
   4   7   0        0.91        0.33      1.96 o 
   5   7   0       49.43       64.98      3.68 o 
   6   7   0      127.73      118.01      7.51 o 
   7   7   0      155.99      154.99     10.81 o 
   0   8   0      173.53      168.86      3.35 o 
   1   8   0      427.79      406.79      4.80 o 
   2   8   0       25.03       34.73      2.02 o 
   3   8   0      123.86      130.53      4.92 o 
   4   8   0       35.57       40.73      3.84 o 
   5   8   0        3.71        2.21      2.76 o 
   6   8   0       10.07       -0.62      5.17 o 
   7   8   0        4.75        3.08      7.04 o 
   1   9   0       57.39       58.55      1.93 o 
   2   9   0      489.87      467.41      5.58 o 
   3   9   0       59.49       54.93      2.99 o 
   4   9   0       66.91       74.38      6.42 o 
   5   9   0      138.10      122.93      5.57 o 
   6   9   0        8.96        6.86      4.47 o 
   7   9   0       13.88        7.82      6.72 o 
   0  10   0     1876.19     1773.17     21.82 o 
   1  10   0      529.59      530.21      6.02 o 
   2  10   0       95.61      108.99      3.11 o 
   3  10   0     1789.27     1827.51     20.23 o 
   4  10   0       13.81       11.62      2.71 o 
   5  10   0       49.99       48.86      6.49 o 
   6  10   0      283.50      251.67     18.35 o 
   7  10   0        8.80        8.15      6.74 o 
   1  11   0      801.83      839.55      9.13 o 
   2  11   0      139.40      145.18      3.20 o 
   3  11   0      412.43      416.50      6.58 o 
   4  11   0       60.64       63.30      3.49 o 
   5  11   0       17.27       14.18      8.52 o 
   6  11   0      372.52      376.39     16.01 o 
   7  11   0       57.12       64.47     17.51 o 
   0  12   0        4.67       -0.72      2.47 o 
   1  12   0      240.86      231.05      3.97 o 
   2  12   0       49.42       54.65      2.78 o 
   3  12   0      109.25      115.77      3.28 o 
   4  12   0        7.80        2.69      4.27 o 
   5  12   0      139.86      147.24     35.17 o 
   6  12   0        0.20       -1.34     12.15 o 
   7  12   0       43.11        3.65     26.30 o 
   1  13   0        0.34        1.19      2.53 o 
   2  13   0       55.17       47.03      3.02 o 
   3  13   0       17.56       11.98      2.87 o 
   4  13   0      123.31      141.19      8.95 o 
   5  13   0       21.41       18.89     12.46 o 
   6  13   0        0.22       -8.60     14.66 o 
   0  14   0      813.10      791.87     11.96 o 
   1  14   0      147.70      143.12      3.89 o 
   2  14   0       42.41       46.90      3.35 o 
   3  14   0      402.45      426.76      7.17 o 
   4  14   0      417.09      423.35     14.02 o 
   5  14   0      179.63      193.00     19.20 o 
   6  14   0      480.89      466.91     45.20 o 
   1  15   0        1.06       -3.25      3.25 o 
   2  15   0      130.40      132.83      4.29 o 
   3  15   0        6.98        8.20      4.23 o 
   4  15   0       64.70       67.37      7.80 o 
   5  15   0        4.37        0.19      6.17 o 
   6  15   0      107.70       90.68     20.05 o 
   0  16   0      346.23      371.97      7.96 o 
   1  16   0       91.76       83.41      4.12 o 
   2  16   0       30.31       23.31      4.31 o 
   3  16   0       10.81        1.11      6.05 o 
   4  16   0       35.31       40.91     16.26 o 
   5  16   0        7.15       12.33      7.18 o 
   6  16   0       32.34       49.90     26.20 o 
   1  17   0      611.30      608.39      9.74 o 
   2  17   0       10.28        8.33      5.20 o 
   3  17   0        2.87       -0.03      6.62 o 
   4  17   0        0.82        4.97      8.79 o 
   5  17   0       14.55       16.56      8.03 o 
   0  18   0        3.62       -2.58      5.46 o 
   1  18   0       31.34       33.15      5.27 o 
   2  18   0       44.28       46.36      6.29 o 
   3  18   0        2.16        0.67      9.97 o 
   4  18   0       44.61       51.32     11.45 o 
   5  18   0        4.73       -1.87      9.15 o 
   1  19   0        1.52       -6.25      6.49 o 
   2  19   0        9.70        4.36      8.14 o 
   3  19   0        6.04        0.18     11.04 o 
   4  19   0       15.41       20.76     11.27 o 
   0  20   0        0.39       -1.54     24.28 o 
   1  20   0        3.25       -0.92      9.75 o 
   2  20   0       55.20       45.51     10.81 o 
   3  20   0        0.69        1.34     12.28 o 
   4  20   0       16.10       14.33     12.45 o 
   1  21   0        3.02       25.34     26.58 o 
   2  21   0        8.17       12.44     13.64 o 
   3  21   0        7.09       -4.49     13.47 o 
   0  22   0       30.42       25.53     30.52 o 
   1  22   0        1.64       -7.49     28.60 o 
   2  22   0       13.83        4.32     27.06 o 
   1  23   0      275.44      456.23     43.47 o 
  -8   1   1      139.88      109.30     14.34 o 
  -7   1   1       44.04       32.08      5.21 o 
  -6   1   1     1713.11     1727.64     20.97 o 
  -5   1   1      183.80      179.25      4.74 o 
  -4   1   1     3259.24     3347.02     30.38 o 
  -3   1   1       69.71       63.27      1.40 o 
  -2   1   1    10291.69    10183.97     81.50 o 
   1   1   1     6555.07     5451.98     55.64 o 
   2   1   1      333.88      363.07      3.42 o 
   3   1   1     1071.56     1093.78      9.17 o 
   4   1   1        2.60       -1.54      1.54 o 
   5   1   1      447.81      450.74      6.59 o 
   6   1   1       38.89       41.09      4.02 o 
   7   1   1      197.53      204.34      7.09 o 
   8   1   1        4.94       11.69     13.85 o 
  -8   2   1       34.46       18.84     12.97 o 
  -7   2   1        0.02        0.66      5.13 o 
  -6   2   1      624.27      609.21      9.26 o 
  -5   2   1       59.35       60.90      3.08 o 
  -4   2   1     5128.74     5275.96     47.37 o 
  -3   2   1      125.84      103.07      2.03 o 
  -2   2   1    28859.60    29636.63    279.79 o 
  -1   2   1      176.70      186.70      5.48 o 
   1   2   1      541.93      517.56      5.00 o 
   2   2   1     1062.33     1125.59      9.46 o 
   3   2   1      189.50      268.26      3.44 o 
   4   2   1       11.21       16.11      1.71 o 
   5   2   1        0.71        2.41      2.37 o 
   6   2   1        7.31        9.00      3.82 o 
   7   2   1      274.76      308.65      8.23 o 
   8   2   1        4.68       -1.36     13.45 o 
  -8   3   1        6.81       -4.75      9.73 o 
  -7   3   1       22.35       13.39      6.19 o 
  -6   3   1      103.21      109.72      4.30 o 
  -5   3   1        0.71       -1.93      2.23 o 
  -4   3   1       83.52       92.10      2.36 o 
  -3   3   1        0.31        1.03      1.35 o 
  -2   3   1      259.28      246.41      3.67 o 
  -1   3   1        0.11       -0.81      0.88 o 
   1   3   1      271.81      238.89      3.21 o 
   2   3   1       29.74       32.25      1.39 o 
   3   3   1        1.05        0.03      1.27 o 
   4   3   1       11.73        8.08      1.95 o 
   5   3   1       88.38       95.29      3.11 o 
   6   3   1        0.24       -3.28      3.77 o 
   7   3   1      136.09      142.88      8.20 o 
   8   3   1        9.00        9.12     10.49 o 
  -8   4   1      171.51      156.11     11.59 o 
  -7   4   1      476.28      458.71     11.43 o 
  -6   4   1      330.43      310.49      5.87 o 
  -5   4   1      149.36      160.91      3.37 o 
  -4   4   1      851.83      874.20      9.66 o 
  -3   4   1      102.97       96.64      3.00 o 
  -2   4   1      774.19      738.74      9.56 o 
  -1   4   1      137.74      114.74      3.03 o 
   0   4   1     1123.44      952.36      8.44 o 
   1   4   1       42.37       34.86      1.55 o 
   2   4   1      263.92      250.96      3.47 o 
   3   4   1       34.92       40.89      1.99 o 
   4   4   1       13.21       10.66      1.94 o 
   5   4   1       27.22       27.47      3.26 o 
   6   4   1       45.19       46.17      4.47 o 
   7   4   1        0.00        3.53      7.58 o 
   8   4   1       41.59       47.10     11.42 o 
  -8   5   1       31.03       13.96     10.13 o 
  -7   5   1      113.18      113.28      8.16 o 
  -6   5   1      115.74      108.61      4.31 o 
  -5   5   1       75.90       87.62      2.68 o 
  -4   5   1        0.56        2.64      1.91 o 
  -3   5   1        4.29        5.06      1.97 o 
  -2   5   1     1916.84     2007.74     24.15 o 
  -1   5   1       55.96       43.43      1.62 o 
   0   5   1       17.58       16.35      0.98 o 
   1   5   1      268.70      244.16      3.04 o 
   2   5   1      341.98      327.08      5.22 o 
   3   5   1      744.92      744.32      7.95 o 
   4   5   1      100.75      117.06      2.56 o 
   5   5   1        0.29        0.91      2.76 o 
   6   5   1       11.46        6.41      3.95 o 
   7   5   1       42.11       33.58      9.21 o 
   8   5   1        0.16       -0.96     11.52 o 
  -8   6   1        6.03       -6.84     10.45 o 
  -7   6   1        1.25        1.75      7.01 o 
  -6   6   1       19.47       22.14      3.89 o 
  -5   6   1       76.72       85.89      3.44 o 
  -4   6   1       64.63       61.79      2.70 o 
  -3   6   1        5.70        4.12      2.33 o 
  -2   6   1      402.84      384.55      6.38 o 
  -1   6   1      577.63      573.30      5.75 o 
   0   6   1       14.64       14.12      1.05 o 
   1   6   1      116.96      124.69      2.92 o 
   2   6   1     1034.32     1037.91     11.27 o 
   3   6   1      353.13      349.04      5.45 o 
   4   6   1      104.19      122.96      3.37 o 
   5   6   1       42.52       42.91      2.73 o 
   6   6   1        3.47        2.44      4.86 o 
   7   6   1       12.42        9.81      7.64 o 
  -8   7   1        0.00       13.49     12.86 o 
  -7   7   1       11.10        6.28      7.03 o 
  -6   7   1        1.96        0.57      3.97 o 
  -5   7   1        2.78        0.44      2.87 o 
  -4   7   1       56.34       47.65      3.48 o 
  -3   7   1      192.81      170.24      6.37 o 
  -2   7   1      118.07      125.70      2.60 o 
  -1   7   1       26.32       27.86      1.74 o 
   0   7   1        0.01       -0.68      1.17 o 
   1   7   1       82.09       81.49      1.95 o 
   2   7   1        2.06        2.82      1.86 o 
   3   7   1      187.07      194.40      4.57 o 
   4   7   1       35.88       26.52      2.38 o 
   5   7   1        5.98        5.30      2.44 o 
   6   7   1       26.75       23.92      5.56 o 
   7   7   1       73.84       71.56      8.44 o 
  -7   8   1        0.40       -2.57      6.88 o 
  -6   8   1      368.23      346.87     14.16 o 
  -5   8   1       59.51       61.53      4.58 o 
  -4   8   1       53.26       59.69      5.57 o 
  -3   8   1     1310.29     1252.41     16.50 o 
  -2   8   1      243.46      271.21      4.88 o 
  -1   8   1     6791.42     6807.63     63.36 o 
   0   8   1       53.51       38.64      1.59 o 
   1   8   1     2098.36     2216.14     20.51 o 
   2   8   1     1353.33     1358.31     14.01 o 
   3   8   1        4.73        0.38      2.24 o 
   4   8   1       72.30       79.21      2.95 o 
   5   8   1      222.76      211.75      5.13 o 
   6   8   1        0.67        4.01      4.91 o 
   7   8   1      242.77      235.18     10.67 o 
  -7   9   1       36.21       31.64      6.35 o 
  -6   9   1        6.93        7.39      7.43 o 
  -5   9   1       42.10       35.00      5.08 o 
  -4   9   1       36.92       37.31      3.96 o 
  -3   9   1      945.22      948.35     11.22 o 
  -2   9   1     2301.87     2365.88     22.64 o 
  -1   9   1     3513.98     3729.05     34.21 o 
   0   9   1       39.29       32.45      1.54 o 
   1   9   1     2472.50     2510.11     23.20 o 
   2   9   1      505.51      529.58      6.48 o 
   3   9   1       76.41       89.69      3.26 o 
   4   9   1       62.74       61.17      4.91 o 
   5   9   1       16.24       12.65      3.42 o 
   6   9   1      125.88      135.60      6.41 o 
   7   9   1        2.32        3.19      7.48 o 
  -7  10   1       10.52        5.80     14.75 o 
  -6  10   1       30.14       29.32      8.76 o 
  -5  10   1        1.19       -4.64      5.61 o 
  -4  10   1      111.90       96.26      4.72 o 
  -3  10   1       88.74       80.14      3.45 o 
  -2  10   1       72.33       78.57      2.80 o 
  -1  10   1        0.06        0.89      1.59 o 
   0  10   1       11.47       16.21      1.59 o 
   1  10   1       72.90       86.13      2.32 o 
   2  10   1        5.72        3.43      1.89 o 
   3  10   1        3.33        1.46      2.86 o 
   4  10   1       17.93       12.95      3.12 o 
   5  10   1        8.13        3.56      4.00 o 
   6  10   1       42.19       36.88      7.77 o 
   7  10   1        2.21        7.36      7.10 o 
  -7  11   1      118.65      101.71     17.86 o 
  -6  11   1        6.87        9.22     10.48 o 
  -5  11   1      214.49      212.48     10.76 o 
  -4  11   1        0.63       -2.76      2.76 o 
  -3  11   1      126.06      124.51      3.63 o 
  -2  11   1      744.87      734.77      8.50 o 
  -1  11   1      722.55      693.78      7.87 o 
   0  11   1       48.56       53.86      1.99 o 
   1  11   1      400.25      400.80      5.18 o 
   2  11   1      143.74      144.86      3.35 o 
   3  11   1     1199.83     1191.23     13.43 o 
   4  11   1       46.75       52.10      3.93 o 
   5  11   1      111.18      117.70      7.44 o 
   6  11   1      150.98      139.29      8.85 o 
   7  11   1       68.74       60.75      8.77 o 
  -7  12   1      208.14      205.85     29.85 o 
  -6  12   1      257.87      270.96     15.43 o 
  -5  12   1     1040.75     1024.04     34.02 o 
  -4  12   1      130.28      134.42      4.08 o 
  -3  12   1      638.92      651.64      8.13 o 
  -2  12   1        2.99       -1.87      2.27 o 
  -1  12   1       31.56       31.96      2.44 o 
   0  12   1     1278.78     1292.98     12.11 o 
   1  12   1       29.10       43.10      2.48 o 
   2  12   1     1195.63     1206.82     13.52 o 
   3  12   1       60.00       72.35      3.10 o 
   4  12   1     1902.89     1891.57     25.38 o 
   5  12   1        2.70        9.99      4.83 o 
   6  12   1     1036.63      946.19     36.44 o 
   7  12   1      133.46      176.87     31.19 o 
  -7  13   1       55.39       33.97     27.06 o 
  -6  13   1       22.01       31.55     14.32 o 
  -5  13   1       21.86       25.06     12.57 o 
  -4  13   1        8.74       11.48      4.57 o 
  -3  13   1        4.01        3.19      2.74 o 
  -2  13   1       75.99       69.48      4.35 o 
  -1  13   1      116.51      126.48      3.47 o 
   0  13   1       45.30       59.50      2.65 o 
   1  13   1       56.48       55.13      2.98 o 
   2  13   1       12.17       11.00      2.83 o 
   3  13   1        1.25       -0.94      2.91 o 
   4  13   1      457.82      446.88     10.54 o 
   5  13   1       16.15       17.34      5.63 o 
   6  13   1      463.88      476.57     25.26 o 
  -6  14   1       64.97       50.79     17.64 o 
  -5  14   1      116.04      155.76     23.70 o 
  -4  14   1      105.08       98.49      6.76 o 
  -3  14   1        0.01        2.93      3.10 o 
  -2  14   1        6.96       11.32      3.04 o 
  -1  14   1      701.55      696.91      8.71 o 
   0  14   1      163.25      161.40      3.38 o 
   1  14   1      415.90      427.93      8.22 o 
   2  14   1        0.66       -0.45      3.05 o 
   3  14   1      170.49      179.98      5.25 o 
   4  14   1       45.90       54.91      7.26 o 
   5  14   1       19.97       15.10      6.61 o 
   6  14   1       89.27       78.52     18.16 o 
  -6  15   1       46.11       85.32     24.76 o 
  -5  15   1       83.42       64.48      6.40 o 
  -4  15   1       13.79       16.60      7.01 o 
  -3  15   1      248.72      264.83      6.98 o 
  -2  15   1      177.16      181.66      4.63 o 
  -1  15   1     1326.50     1274.73     14.58 o 
   0  15   1     2305.76     2249.93     21.53 o 
   1  15   1     2618.76     2599.99     27.33 o 
   2  15   1     1951.35     1985.07     22.43 o 
   3  15   1      151.59      170.81      6.58 o 
   4  15   1      922.90      904.20     27.84 o 
   5  15   1        0.13        2.88      7.05 o 
   6  15   1      354.10      359.03     25.04 o 
  -5  16   1       12.55        9.64      6.76 o 
  -4  16   1      102.35      103.04      9.12 o 
  -3  16   1       55.38       46.52      6.44 o 
  -2  16   1      297.72      331.38      7.09 o 
  -1  16   1       43.15       62.85      3.91 o 
   0  16   1     1575.02     1668.61     17.49 o 
   1  16   1      137.47      169.83      4.78 o 
   2  16   1      613.78      635.97     10.48 o 
   3  16   1       53.87       53.11      6.76 o 
   4  16   1      151.47      144.61     10.33 o 
   5  16   1       14.77       13.71      7.91 o 
  -5  17   1       54.35       64.98      8.39 o 
  -4  17   1        3.81        6.52      8.94 o 
  -3  17   1       54.19       57.03      7.11 o 
  -2  17   1       37.72       34.26      5.38 o 
  -1  17   1      109.67      116.60      4.94 o 
   0  17   1      180.02      223.71      4.81 o 
   1  17   1       14.86       12.81      4.28 o 
   2  17   1        2.65       -1.62      5.11 o 
   3  17   1        0.58       -3.90      7.60 o 
   4  17   1       83.37       88.15     10.24 o 
   5  17   1        6.83        1.33      8.73 o 
  -5  18   1       12.73        7.93      8.80 o 
  -4  18   1        0.83       -8.31      9.74 o 
  -3  18   1       12.20       18.49     10.34 o 
  -2  18   1       30.52       22.40      6.04 o 
  -1  18   1      146.06      119.91      7.47 o 
   0  18   1       50.06       58.91      4.87 o 
   1  18   1      185.61      191.25      7.13 o 
   2  18   1      114.96      117.66      7.71 o 
   3  18   1       37.75       42.47     10.75 o 
   4  18   1      234.24      226.90     20.40 o 
   5  18   1       12.98       12.64     12.87 o 
  -5  19   1        0.01        2.40     12.43 o 
  -4  19   1       54.76       43.35     11.26 o 
  -3  19   1       61.06       61.66     11.63 o 
  -2  19   1        0.02        4.16      8.01 o 
  -1  19   1        9.79        9.94      6.61 o 
   0  19   1       13.85       16.89      8.08 o 
   1  19   1       33.08       41.45      6.93 o 
   2  19   1        3.44        9.99      7.95 o 
   3  19   1        0.46       -0.98     11.50 o 
   4  19   1        1.06        3.16     11.22 o 
  -4  20   1        0.39       -4.66     12.09 o 
  -3  20   1        0.76      -11.43     11.92 o 
  -2  20   1        0.40       -7.61     10.06 o 
  -1  20   1        1.29       -1.49      9.65 o 
   0  20   1        5.84       15.64     16.51 o 
   1  20   1       58.39       44.51     10.88 o 
   2  20   1        0.03       -4.62     12.23 o 
   3  20   1        8.03       -3.13     11.88 o 
   4  20   1       13.66        6.73     12.59 o 
  -3  21   1       18.86       18.72     13.61 o 
  -2  21   1       46.30       43.61     14.14 o 
  -1  21   1       34.41       30.42     25.62 o 
   0  21   1        0.92       17.94     18.06 o 
   1  21   1       23.78       18.43     25.14 o 
   2  21   1        0.65        9.01     13.92 o 
   3  21   1       83.09       75.92     14.97 o 
  -3  22   1        2.34       17.77     18.90 o 
  -2  22   1       49.85       43.09     28.21 o 
  -1  22   1       76.16      103.84     29.27 o 
   0  22   1        6.33        1.63     21.14 o 
   1  22   1       19.18       13.72     29.08 o 
   2  22   1       78.30       98.56     27.45 o 
  -1  23   1        7.96       12.28     31.09 o 
   1  23   1       16.11        4.80     30.52 o 
  -8   0   2      345.23      337.95     21.81 o 
  -7   0   2       57.68       62.52     10.04 o 
  -6   0   2     2965.88     2941.54     41.84 o 
  -5   0   2      406.18      413.42      8.65 o 
  -4   0   2     7577.29     8092.35    105.13 o 
  -3   0   2     4893.92     5203.03     64.32 o 
  -2   0   2     9746.84     9889.94    115.14 o 
  -1   0   2    34473.98    29454.66    336.85 o 
   1   0   2    70319.63    68356.11    748.47 o 
   2   0   2      133.84      168.85      2.91 o 
   3   0   2     5347.55     5595.10     59.53 o 
   4   0   2      663.60      569.17      9.47 o 
   5   0   2       40.67       41.60      7.62 o 
   6   0   2       92.29       88.69      5.96 o 
   7   0   2       10.96       14.91      6.86 o 
   8   0   2        7.84        7.77     25.43 o 
  -8   1   2      313.11      290.03     14.59 o 
  -7   1   2       60.15       52.65      5.61 o 
  -6   1   2      182.36      180.57      4.49 o 
  -5   1   2        0.32       -0.71      2.04 o 
  -4   1   2      251.07      283.84      3.71 o 
  -3   1   2      139.99      123.42      1.79 o 
  -2   1   2      678.92      587.33      5.61 o 
  -1   1   2       78.61       73.02      1.22 o 
   1   1   2     2024.83     1789.15     14.23 o 
   2   1   2     1028.05      982.74      7.84 o 
   3   1   2       71.69       72.30      1.71 o 
   4   1   2       69.02       76.63      2.25 o 
   5   1   2      126.71      133.36      3.86 o 
   6   1   2       11.24        9.19      3.64 o 
   7   1   2      316.89      327.07      9.10 o 
   8   1   2        4.42        1.08     16.89 o 
  -8   2   2      346.30      291.30     16.65 o 
  -7   2   2        0.86       -1.99      4.96 o 
  -6   2   2      836.91      775.69     11.13 o 
  -5   2   2      236.29      230.54      4.55 o 
  -4   2   2     1687.93     1579.40     15.30 o 
  -3   2   2     1080.73      985.51      9.73 o 
  -2   2   2     2221.42     1980.06     17.55 o 
  -1   2   2     1082.90      925.18      8.60 o 
   0   2   2      418.72      333.54      3.04 o 
   1   2   2      235.59      205.71      2.15 o 
   2   2   2       34.33       28.70      1.19 o 
   3   2   2        8.51       12.42      1.44 o 
   4   2   2       34.60       37.49      2.47 o 
   5   2   2        8.03        9.82      2.32 o 
   6   2   2        3.37        3.70      4.15 o 
   7   2   2       13.56        9.58      6.04 o 
   8   2   2        4.15       -1.25     13.94 o 
  -8   3   2      852.97      804.49     22.57 o 
  -7   3   2      143.70      147.95      7.14 o 
  -6   3   2     1135.34     1107.26     14.31 o 
  -5   3   2        8.37       10.77      2.26 o 
  -4   3   2     3651.81     3835.19     35.88 o 
  -3   3   2      669.53      740.45      9.38 o 
  -2   3   2      622.42      634.91      6.96 o 
  -1   3   2     1309.67     1236.83     11.81 o 
   0   3   2     4741.09     4415.49     38.36 o 
   1   3   2     2567.08     2413.55     19.61 o 
   2   3   2      652.95      679.61      6.28 o 
   3   3   2       81.66       75.44      1.82 o 
   4   3   2      129.43      142.45      4.19 o 
   5   3   2      333.31      340.25      5.71 o 
   6   3   2       17.94       15.24      4.17 o 
   7   3   2       14.40       12.67      6.80 o 
   8   3   2       76.41       92.44     13.54 o 
  -8   4   2        1.01       -3.74      9.60 o 
  -7   4   2       39.93       31.52      6.34 o 
  -6   4   2      264.46      270.11      5.60 o 
  -5   4   2       10.71       12.97      2.28 o 
  -4   4   2      561.70      537.99      8.14 o 
  -3   4   2        5.13        4.63      1.69 o 
  -2   4   2      651.39      608.77      8.17 o 
  -1   4   2     3092.33     2947.29     26.83 o 
   0   4   2      789.99      764.38      6.98 o 
   1   4   2     1794.11     1710.93     15.42 o 
   2   4   2        0.70       -0.34      1.08 o 
   3   4   2     1648.99     1756.13     16.49 o 
   4   4   2        6.12        8.59      2.12 o 
   5   4   2      679.91      738.10      9.22 o 
   6   4   2      142.03      154.74      5.75 o 
   7   4   2      175.27      204.93     10.23 o 
  -8   5   2      267.81      254.43     12.66 o 
  -7   5   2       20.09       21.53      6.54 o 
  -6   5   2      403.97      402.60      7.11 o 
  -5   5   2       20.55       26.34      2.16 o 
  -4   5   2      121.86      123.18      3.01 o 
  -3   5   2        2.82        1.65      1.41 o 
  -2   5   2       39.90       35.18      1.56 o 
  -1   5   2       35.81       30.09      1.62 o 
   0   5   2      180.65      171.35      2.29 o 
   1   5   2        3.11        3.17      1.12 o 
   2   5   2        8.68        6.77      1.31 o 
   3   5   2       13.16       12.27      1.57 o 
   4   5   2       76.78       69.59      3.33 o 
   5   5   2       67.08       72.40      3.57 o 
   6   5   2       20.87       18.71      4.49 o 
   7   5   2       17.23       13.77      9.46 o 
  -8   6   2      205.31      192.16     12.79 o 
  -7   6   2       64.29       73.53      7.52 o 
  -6   6   2      269.80      256.77      5.81 o 
  -5   6   2        3.39        2.67      2.84 o 
  -4   6   2       92.89       83.59      2.58 o 
  -3   6   2      119.53      109.62      3.35 o 
  -2   6   2      714.50      684.94      8.10 o 
  -1   6   2      564.54      524.09      5.65 o 
   0   6   2     1343.74     1212.18     10.56 o 
   1   6   2        5.07        2.71      1.26 o 
   2   6   2       57.75       68.22      2.30 o 
   3   6   2      176.31      188.53      3.89 o 
   4   6   2      137.08      169.66      3.42 o 
   5   6   2      130.21      154.70      4.86 o 
   6   6   2        3.11        3.14      4.88 o 
   7   6   2        6.02        0.68      8.00 o 
  -8   7   2        0.02       -4.26     12.40 o 
  -7   7   2      483.75      499.20     13.49 o 
  -6   7   2       14.27       17.20      4.20 o 
  -5   7   2     1193.02     1218.87     15.59 o 
  -4   7   2      158.83      153.73      6.18 o 
  -3   7   2      668.01      725.63     10.27 o 
  -2   7   2     1576.77     1710.59     18.51 o 
  -1   7   2       96.44      140.65      3.14 o 
   0   7   2      123.63      154.87      2.38 o 
   1   7   2       87.78       80.97      2.30 o 
   2   7   2       18.78       32.21      1.73 o 
   3   7   2     1256.81     1267.54     12.72 o 
   4   7   2        2.67       -0.07      2.12 o 
   5   7   2        2.21       -2.28      2.90 o 
   6   7   2       26.52       24.57      5.57 o 
   7   7   2       91.02       82.46      9.44 o 
  -7   8   2      218.96      216.79     13.92 o 
  -6   8   2       17.86       11.40      4.86 o 
  -5   8   2      567.50      577.47     10.54 o 
  -4   8   2        0.10        1.79      3.30 o 
  -3   8   2     1475.41     1460.37     16.84 o 
  -2   8   2       89.44      103.55      2.30 o 
  -1   8   2     2886.89     2986.53     28.25 o 
   0   8   2      794.04      793.40      7.56 o 
   1   8   2      330.71      358.01      4.54 o 
   2   8   2        8.32        7.31      1.81 o 
   3   8   2      169.10      166.17      3.07 o 
   4   8   2       99.35       92.27      3.67 o 
   5   8   2      130.14      129.39      3.93 o 
   6   8   2        6.51        0.30      5.32 o 
   7   8   2       46.58       51.51      8.90 o 
  -7   9   2       14.83        8.72      6.25 o 
  -6   9   2       16.16       19.75      7.54 o 
  -5   9   2      147.73      132.64      8.79 o 
  -4   9   2       75.84       70.51      4.61 o 
  -3   9   2       99.04      110.13      3.33 o 
  -2   9   2      295.08      281.35      4.33 o 
  -1   9   2      187.91      169.50      2.88 o 
   0   9   2       21.46       32.18      1.63 o 
   1   9   2      347.95      321.97      4.15 o 
   2   9   2        9.16        7.96      1.96 o 
   3   9   2      332.74      335.30      5.54 o 
   4   9   2      188.06      158.48      3.68 o 
   5   9   2        2.73        1.90      3.48 o 
   6   9   2       11.93        3.04      5.56 o 
   7   9   2        0.05       -0.08      8.24 o 
  -7  10   2      184.47      213.79     18.24 o 
  -6  10   2      106.89      113.15      9.91 o 
  -5  10   2        4.20       -0.14      5.57 o 
  -4  10   2       91.66       93.42      4.69 o 
  -3  10   2      415.12      397.41      7.19 o 
  -2  10   2       42.49       38.85      2.19 o 
  -1  10   2       35.61       32.70      2.13 o 
   0  10   2       91.42      109.27      2.31 o 
   1  10   2      904.55      940.99      9.38 o 
   2  10   2     1490.38     1513.34     15.84 o 
   3  10   2      123.61      133.76      3.80 o 
   4  10   2      973.59      949.34     11.78 o 
   5  10   2        2.56        1.33      4.25 o 
   6  10   2        8.24        6.10      5.82 o 
   7  10   2      104.90       86.79      9.02 o 
  -7  11   2       64.22       49.70     16.42 o 
  -6  11   2       33.32       23.92     13.37 o 
  -5  11   2        7.65       11.14      8.20 o 
  -4  11   2       49.95       47.94      2.96 o 
  -3  11   2      219.30      232.88      4.00 o 
  -2  11   2      166.11      173.29      4.56 o 
  -1  11   2       64.62       67.63      2.70 o 
   0  11   2      103.57      112.85      2.49 o 
   1  11   2        0.76       -0.35      2.05 o 
   2  11   2       13.80        5.57      2.38 o 
   3  11   2      218.67      234.32      6.38 o 
   4  11   2       64.42       63.33      3.30 o 
   5  11   2       36.08       35.24      5.49 o 
   6  11   2       31.93       41.83      7.00 o 
   7  11   2      108.26       91.07     16.31 o 
  -7  12   2       90.06       76.00     17.06 o 
  -6  12   2       79.08       73.43     14.88 o 
  -5  12   2       52.66       22.84     11.67 o 
  -4  12   2       48.30       55.29      3.42 o 
  -3  12   2        6.07        5.18      2.36 o 
  -2  12   2        2.15        2.20      2.45 o 
  -1  12   2        1.56        4.72      2.22 o 
   0  12   2        0.01       -1.08      1.88 o 
   1  12   2       47.73       45.64      2.62 o 
   2  12   2       61.25       67.33      3.77 o 
   3  12   2       57.79       65.99      3.74 o 
   4  12   2        1.88        9.48      3.96 o 
   5  12   2       86.79       81.86      6.36 o 
   6  12   2        1.56        4.89      6.68 o 
  -7  13   2      220.89      174.95     29.85 o 
  -6  13   2       39.95       45.20     21.69 o 
  -5  13   2       88.74      101.13     14.13 o 
  -4  13   2        4.84        6.08      4.34 o 
  -3  13   2       15.46       13.36      2.78 o 
  -2  13   2      615.96      613.35     11.30 o 
  -1  13   2        1.39       -0.33      2.52 o 
   0  13   2      118.47      117.27      2.92 o 
   1  13   2      679.42      693.82      8.64 o 
   2  13   2      255.65      243.18      4.83 o 
   3  13   2      201.79      193.89      4.58 o 
   4  13   2      103.46      104.34      6.51 o 
   5  13   2      287.75      284.33     17.79 o 
   6  13   2       54.49       67.35      7.58 o 
  -6  14   2       15.02       -3.07     23.03 o 
  -5  14   2       35.81       54.80     18.81 o 
  -4  14   2        3.19        4.75      5.65 o 
  -3  14   2        5.54        7.22      3.27 o 
  -2  14   2      206.11      211.78      5.51 o 
  -1  14   2       57.32       64.21      3.12 o 
   0  14   2      132.27      129.74      3.24 o 
   1  14   2      693.46      745.37     10.31 o 
   2  14   2      609.43      607.51      9.53 o 
   3  14   2       12.99       10.68      3.94 o 
   4  14   2      602.11      579.81     24.58 o 
   5  14   2      112.06      110.22      8.04 o 
   6  14   2      197.34      197.46     15.51 o 
  -6  15   2        0.26       15.07     25.24 o 
  -5  15   2       73.00       67.50      6.48 o 
  -4  15   2        3.09       -1.24      6.81 o 
  -3  15   2      160.29      165.67      5.93 o 
  -2  15   2       36.42       38.66      3.65 o 
  -1  15   2       28.17       26.64      3.34 o 
   0  15   2       30.52       38.63      2.85 o 
   1  15   2        4.49       -1.56      3.40 o 
   2  15   2      230.53      223.43      7.13 o 
   3  15   2       71.53       70.51      5.66 o 
   4  15   2      109.64       92.07     13.99 o 
   5  15   2       75.14       70.07      8.21 o 
   6  15   2       35.97       43.10     11.95 o 
  -6  16   2      112.66      105.37     29.37 o 
  -5  16   2      354.91      401.92     14.97 o 
  -4  16   2      306.12      297.40     12.50 o 
  -3  16   2      775.18      746.59     32.84 o 
  -2  16   2      690.69      687.22     11.27 o 
  -1  16   2      198.99      188.00      5.17 o 
   0  16   2     1510.13     1485.58     16.49 o 
   1  16   2      235.54      254.47      5.78 o 
   2  16   2     1437.77     1371.62     21.02 o 
   3  16   2      103.16      111.58      7.59 o 
   4  16   2      177.00      194.73     11.23 o 
   5  16   2       23.20       13.48      8.19 o 
  -5  17   2        3.40        1.86      7.72 o 
  -4  17   2       92.50       95.96      9.92 o 
  -3  17   2        4.12       11.68      6.83 o 
  -2  17   2      287.64      351.25      8.73 o 
  -1  17   2        9.87        6.68      4.20 o 
   0  17   2       92.04       76.44      3.64 o 
   1  17   2       71.02       86.21      5.05 o 
   2  17   2       95.73       97.20      7.43 o 
   3  17   2       51.95       58.53      8.47 o 
   4  17   2        2.63       -5.10      9.37 o 
   5  17   2       36.02       32.65      9.34 o 
  -5  18   2        2.49       -0.70      8.70 o 
  -4  18   2       18.18        4.82      9.76 o 
  -3  18   2       26.97       27.14     10.51 o 
  -2  18   2       83.27       82.07      6.66 o 
  -1  18   2      116.93      115.92      6.10 o 
   0  18   2        5.20       -1.98      4.43 o 
   1  18   2        7.07        7.10      5.49 o 
   2  18   2       71.18       57.53      8.24 o 
   3  18   2       13.86       10.41     10.53 o 
   4  18   2       49.61       48.78     11.34 o 
   5  18   2        7.27       15.04     14.43 o 
  -5  19   2       11.63       13.57     12.60 o 
  -4  19   2        0.13       -1.85     11.12 o 
  -3  19   2       76.79       72.36     11.75 o 
  -2  19   2       27.40       15.39      8.08 o 
  -1  19   2        3.15       -0.34      6.49 o 
   0  19   2       13.17       17.52      9.71 o 
   1  19   2       33.34       29.63      6.98 o 
   2  19   2       66.01       58.28      9.24 o 
   3  19   2        0.17      -11.26     11.26 o 
   4  19   2       25.56        4.77     11.50 o 
  -4  20   2       10.16        2.63     11.90 o 
  -3  20   2        7.15        5.26     12.64 o 
  -2  20   2       17.27        6.19     12.48 o 
  -1  20   2       93.72      110.68     10.93 o 
   0  20   2       80.67       91.70     20.63 o 
   1  20   2        0.08        9.96     10.64 o 
   2  20   2       35.01       10.38     12.46 o 
   3  20   2        6.31        9.50     13.31 o 
   4  20   2        0.00        8.68     13.24 o 
  -3  21   2        0.54       -1.10     13.43 o 
  -2  21   2       65.67       71.73     14.46 o 
  -1  21   2        7.89       25.05     25.72 o 
   0  21   2       64.22       57.62     20.34 o 
   1  21   2        1.09       18.81     25.14 o 
   2  21   2       17.59       16.29     13.84 o 
   3  21   2       35.41       26.60     14.98 o 
  -3  22   2       16.60        4.17     18.59 o 
  -2  22   2       12.31       22.46     28.31 o 
  -1  22   2        1.77        8.93     28.69 o 
   0  22   2        7.07       -9.31     29.46 o 
   1  22   2        7.06       28.02     28.31 o 
   2  22   2        5.08        4.89     25.82 o 
  -1  23   2       26.75       35.99     32.25 o 
   1  23   2        3.75        3.93     30.81 o 
  -8   1   3       99.06       72.98     11.60 o 
  -7   1   3      230.12      219.28      7.15 o 
  -6   1   3      291.34      295.21      5.47 o 
  -5   1   3     1761.28     1798.43     19.21 o 
  -4   1   3       23.73       25.05      1.44 o 
  -3   1   3     3113.97     3303.89     28.31 o 
  -2   1   3      499.26      495.57      4.53 o 
  -1   1   3     1756.14     1612.78     12.58 o 
   0   1   3     3546.00     3308.11     25.93 o 
   1   1   3      503.38      457.90      4.11 o 
   2   1   3     4298.36     4131.11     31.24 o 
   3   1   3      128.71      119.33      1.98 o 
   4   1   3      104.25       99.89      2.70 o 
   5   1   3        2.08        2.61      3.19 o 
   6   1   3       37.71       35.19      4.18 o 
   7   1   3       13.49        6.56      6.96 o 
  -8   2   3      324.28      343.02     17.57 o 
  -7   2   3        8.85       14.19      5.45 o 
  -6   2   3       75.41       69.29      3.71 o 
  -5   2   3       69.15       74.96      3.15 o 
  -4   2   3      215.21      212.00      3.32 o 
  -3   2   3      136.76      138.32      2.53 o 
  -2   2   3        3.88        0.51      0.98 o 
  -1   2   3      636.13      668.36      5.79 o 
   0   2   3        1.23        0.23      0.76 o 
   1   2   3    14198.34    13913.64    105.66 o 
   2   2   3        5.87        3.45      1.09 o 
   3   2   3     2106.24     2254.86     18.35 o 
   4   2   3      516.09      538.47      6.50 o 
   5   2   3      263.50      307.36      5.08 o 
   6   2   3      153.07      158.32      5.74 o 
   7   2   3        0.89       -0.63      6.74 o 
  -8   3   3      307.62      293.38     12.81 o 
  -7   3   3        4.54       -0.62      5.97 o 
  -6   3   3      131.42      134.33      4.23 o 
  -5   3   3       91.78       88.78      2.72 o 
  -4   3   3       11.02       12.21      1.89 o 
  -3   3   3        1.37       -0.30      1.31 o 
  -2   3   3       41.89       33.23      1.28 o 
  -1   3   3      100.27       78.39      1.38 o 
   0   3   3       85.66       74.87      1.50 o 
   1   3   3       42.63       40.14      1.19 o 
   2   3   3        1.24       -1.20      1.20 o 
   3   3   3      115.43      111.14      2.18 o 
   4   3   3        2.00        4.11      2.20 o 
   5   3   3       94.83       88.52      3.86 o 
   6   3   3       48.11       52.80      4.79 o 
   7   3   3        2.15        1.11      8.39 o 
  -8   4   3      830.13      756.16     21.36 o 
  -7   4   3      129.35      134.69      7.15 o 
  -6   4   3     1206.67     1144.59     14.71 o 
  -5   4   3       98.36      115.39      3.24 o 
  -4   4   3      166.17      171.83      3.29 o 
  -3   4   3      178.36      186.49      3.71 o 
  -2   4   3       95.26       92.04      2.42 o 
  -1   4   3     2413.64     2152.85     18.73 o 
   0   4   3       60.85       56.21      1.35 o 
   1   4   3     1444.30     1265.69     10.49 o 
   2   4   3      329.92      328.48      3.84 o 
   3   4   3      877.05      835.36      8.36 o 
   4   4   3      123.07      127.57      3.28 o 
   5   4   3       33.19       31.55      3.40 o 
   6   4   3      210.61      210.90      7.35 o 
   7   4   3        1.53        7.25      7.70 o 
  -8   5   3      429.51      393.29     18.52 o 
  -7   5   3       45.49       44.91      6.69 o 
  -6   5   3      846.22      881.39     12.12 o 
  -5   5   3       26.82       37.05      2.75 o 
  -4   5   3        0.93       -2.22      2.22 o 
  -3   5   3      234.64      217.59      3.45 o 
  -2   5   3      253.61      254.28      3.75 o 
  -1   5   3      810.37      792.73      7.77 o 
   0   5   3      534.13      537.59      5.32 o 
   1   5   3      548.47      571.87      5.23 o 
   2   5   3      331.07      327.54      3.90 o 
   3   5   3     1742.85     1835.46     17.37 o 
   4   5   3       92.99       86.07      3.71 o 
   5   5   3      451.93      500.38      7.75 o 
   6   5   3        2.43       -0.38      5.17 o 
   7   5   3      175.92      176.83     10.48 o 
  -8   6   3        1.75       12.41     10.41 o 
  -7   6   3      220.27      213.82      9.19 o 
  -6   6   3       59.23       55.76      3.92 o 
  -5   6   3      414.36      414.97      7.91 o 
  -4   6   3      376.84      381.00      5.63 o 
  -3   6   3     1135.71     1105.36     12.50 o 
  -2   6   3        1.00       -0.24      1.31 o 
  -1   6   3      149.32      144.67      3.47 o 
   0   6   3     1234.02     1178.02     10.94 o 
   1   6   3     1224.23     1181.05     10.70 o 
   2   6   3       13.77       11.50      1.48 o 
   3   6   3       73.32       71.65      3.16 o 
   4   6   3      157.58      197.73      4.80 o 
   5   6   3        0.47       -1.07      3.20 o 
   6   6   3        2.56        1.51      5.67 o 
   7   6   3        4.67        6.08      9.22 o 
  -8   7   3       10.24        4.65     12.44 o 
  -7   7   3      141.10      143.22     10.94 o 
  -6   7   3       38.46       38.85      4.51 o 
  -5   7   3       77.12       81.19      3.48 o 
  -4   7   3       14.44       13.28      2.10 o 
  -3   7   3      318.22      308.62      4.71 o 
  -2   7   3       73.97       60.73      1.91 o 
  -1   7   3      784.23      742.79      7.51 o 
   0   7   3      263.31      264.01      3.25 o 
   1   7   3      517.23      540.39      5.52 o 
   2   7   3      374.16      355.10      4.40 o 
   3   7   3        5.47        4.43      2.03 o 
   4   7   3       35.39       46.53      2.90 o 
   5   7   3       11.99       14.34      3.38 o 
   6   7   3       15.99        7.43      5.72 o 
   7   7   3        5.60        2.36      8.98 o 
  -8   8   3        4.87        9.98     21.78 o 
  -7   8   3      420.29      409.93     16.94 o 
  -6   8   3        2.98       -1.72      4.47 o 
  -5   8   3     1358.43     1371.27     18.52 o 
  -4   8   3      115.29      114.99      4.83 o 
  -3   8   3      581.39      582.09      8.99 o 
  -2   8   3     1894.08     2043.50     20.39 o 
  -1   8   3     3262.65     3412.58     31.28 o 
   0   8   3     4743.62     4772.81     39.89 o 
   1   8   3      132.65      143.45      3.09 o 
   2   8   3      535.41      522.94      6.10 o 
   3   8   3      704.38      722.69      8.61 o 
   4   8   3      338.01      353.62      5.60 o 
   5   8   3       24.73       35.45      4.08 o 
   6   8   3       10.54        8.54      6.10 o 
   7   8   3       15.19       22.50     10.10 o 
  -7   9   3       35.68       38.55      8.69 o 
  -6   9   3      258.94      251.56      8.88 o 
  -5   9   3      125.56      141.06      6.75 o 
  -4   9   3      140.99      153.08      3.67 o 
  -3   9   3      180.86      198.95      3.98 o 
  -2   9   3      165.83      180.85      3.31 o 
  -1   9   3      935.81     1021.30      9.87 o 
   0   9   3      480.80      597.93      6.04 o 
   1   9   3      366.91      352.37      4.53 o 
   2   9   3      141.77      153.75      3.32 o 
   3   9   3      594.53      568.79      7.33 o 
   4   9   3       32.81       40.22      3.52 o 
   5   9   3      265.56      242.93      7.49 o 
   6   9   3       11.99       11.49      6.21 o 
   7   9   3       18.62        9.39      9.18 o 
  -7  10   3        0.19      -14.15     14.15 o 
  -6  10   3       10.97       13.38     10.27 o 
  -5  10   3       19.13       15.15      5.88 o 
  -4  10   3        0.01        0.01      2.52 o 
  -3  10   3        3.05        2.22      1.87 o 
  -2  10   3      122.50      134.85      3.08 o 
  -1  10   3        0.06       -0.48      1.35 o 
   0  10   3        0.05        0.50      1.65 o 
   1  10   3       24.97       24.90      2.19 o 
   2  10   3      101.40      100.56      3.18 o 
   3  10   3      102.76      100.40      3.44 o 
   4  10   3       20.23       18.07      3.10 o 
   5  10   3        0.30       -4.37      4.96 o 
   6  10   3       27.75       16.31      6.83 o 
   7  10   3        3.79      -10.04     16.36 o 
  -7  11   3        0.03      -11.61     15.03 o 
  -6  11   3       18.19       24.48     13.44 o 
  -5  11   3        1.14       -0.04      7.75 o 
  -4  11   3       41.96       46.62      3.16 o 
  -3  11   3       19.86       18.00      2.31 o 
  -2  11   3       42.79       35.85      2.51 o 
  -1  11   3      122.80      125.80      3.28 o 
   0  11   3       34.24       39.99      2.09 o 
   1  11   3      365.99      383.61      5.38 o 
   2  11   3       84.00       87.76      3.24 o 
   3  11   3        7.02        3.10      2.96 o 
   4  11   3       59.23       54.41      3.80 o 
   5  11   3       24.58       29.00      6.19 o 
   6  11   3       10.98        8.66      7.60 o 
  -7  12   3       41.50       29.47     17.39 o 
  -6  12   3       20.84       12.92     13.41 o 
  -5  12   3        0.53        0.53     10.98 o 
  -4  12   3       29.27       28.13      3.89 o 
  -3  12   3       15.10       16.07      2.60 o 
  -2  12   3        0.02        2.72      2.58 o 
  -1  12   3      175.15      198.62      3.56 o 
   0  12   3      138.54      134.36      2.89 o 
   1  12   3      620.08      601.25      7.42 o 
   2  12   3      141.69      149.00      4.31 o 
   3  12   3      284.16      301.90      5.94 o 
   4  12   3        8.03        7.26      4.83 o 
   5  12   3      366.30      357.54     12.23 o 
   6  12   3        0.46       -7.72      7.72 o 
  -7  13   3       51.76       78.98     27.06 o 
  -6  13   3       15.73       34.55     21.40 o 
  -5  13   3      122.88      124.47     15.03 o 
  -4  13   3        0.01        3.00      3.78 o 
  -3  13   3        3.81        2.69      2.82 o 
  -2  13   3       43.06       38.72      3.08 o 
  -1  13   3        1.39        3.43      2.64 o 
   0  13   3      141.68      150.73      3.98 o 
   1  13   3       15.90       12.41      2.90 o 
   2  13   3       98.04       98.46      4.55 o 
   3  13   3        0.00        0.60      3.84 o 
   4  13   3       89.16       84.76      7.06 o 
   5  13   3       42.72       30.71      7.30 o 
   6  13   3        1.34        3.64      8.23 o 
  -6  14   3       20.62       17.66     20.83 o 
  -5  14   3       17.95       19.55      5.93 o 
  -4  14   3       52.96       60.37      7.11 o 
  -3  14   3       16.05       16.54      3.70 o 
  -2  14   3      329.21      349.46      6.14 o 
  -1  14   3      186.32      194.64      5.71 o 
   0  14   3     1079.33     1071.07     11.22 o 
   1  14   3       11.03        6.95      3.20 o 
   2  14   3       33.22       33.34      3.63 o 
   3  14   3      117.07      121.06      8.02 o 
   4  14   3        5.56       11.47      7.05 o 
   5  14   3       14.29        5.71      7.61 o 
   6  14   3       23.19       22.79     11.78 o 
  -6  15   3       94.22       87.14     24.47 o 
  -5  15   3       63.29       60.19      7.00 o 
  -4  15   3      280.04      271.67     11.73 o 
  -3  15   3       32.84       24.54      4.72 o 
  -2  15   3      264.34      262.77      7.51 o 
  -1  15   3       51.48       55.41      4.74 o 
   0  15   3     2130.67     2102.09     20.29 o 
   1  15   3      213.73      208.70      5.03 o 
   2  15   3     2804.91     2817.65     32.05 o 
   3  15   3      552.61      578.27     14.47 o 
   4  15   3      538.88      555.56     16.70 o 
   5  15   3      261.29      251.34     11.69 o 
  -6  16   3       86.97       85.99     28.89 o 
  -5  16   3       19.51        5.17      7.25 o 
  -4  16   3      371.16      350.95     14.24 o 
  -3  16   3       39.85       22.11      6.18 o 
  -2  16   3      684.57      606.15     10.55 o 
  -1  16   3      137.69      129.38      4.71 o 
   0  16   3     1117.64     1077.15     12.75 o 
   1  16   3     1455.54     1456.59     18.06 o 
   2  16   3      213.60      207.96      7.16 o 
   3  16   3      751.50      791.51     20.24 o 
   4  16   3       12.61       15.00      8.60 o 
   5  16   3       72.92       59.29      9.50 o 
  -5  17   3      101.34      107.33     21.59 o 
  -4  17   3      329.22      363.99     14.51 o 
  -3  17   3        0.77        8.39      6.85 o 
  -2  17   3      418.55      420.58      9.71 o 
  -1  17   3       27.47       39.38      4.43 o 
   0  17   3       22.06       21.35      3.63 o 
   1  17   3        4.29        2.01      4.94 o 
   2  17   3        3.37        4.13      6.52 o 
   3  17   3        0.13       -5.84      8.61 o 
   4  17   3        0.58       10.53      9.59 o 
   5  17   3        0.14       -6.18      9.51 o 
  -5  18   3       69.51       61.04      9.70 o 
  -4  18   3      335.53      334.58     15.02 o 
  -3  18   3       35.30       22.40     10.38 o 
  -2  18   3      469.87      450.85     10.97 o 
  -1  18   3      147.64      140.05      6.72 o 
   0  18   3      720.90      653.34     12.19 o 
   1  18   3        0.04        0.63      5.72 o 
   2  18   3       82.14       70.37      8.60 o 
   3  18   3      159.68      149.89     13.13 o 
   4  18   3        8.02        3.54     10.03 o 
  -5  19   3        5.66        1.80     13.00 o 
  -4  19   3      126.55      135.49     20.07 o 
  -3  19   3        6.30       14.98     11.37 o 
  -2  19   3        5.08        1.60      8.03 o 
  -1  19   3       16.46        4.39      7.38 o 
   0  19   3       34.61       47.12     12.81 o 
   1  19   3      164.39      152.63      8.89 o 
   2  19   3      107.24      119.11     15.90 o 
   3  19   3      151.61      120.19     17.97 o 
   4  19   3        6.31        6.68     12.54 o 
  -4  20   3        0.04       -7.13     12.36 o 
  -3  20   3       15.59       12.84     12.05 o 
  -2  20   3       27.11       26.87     12.76 o 
  -1  20   3        0.49        4.37     15.31 o 
   0  20   3       21.23       33.38     18.43 o 
   1  20   3        0.70       -4.37     12.46 o 
   2  20   3        0.02       -1.10     13.59 o 
   3  20   3        3.79        9.09     13.41 o 
  -3  21   3        1.75       -0.89     14.10 o 
  -2  21   3        5.07       -5.91     13.78 o 
  -1  21   3        4.93       14.68     26.20 o 
   0  21   3        4.46       -3.98     19.67 o 
   1  21   3       13.68       30.23     25.43 o 
   2  21   3       25.26       15.07     18.32 o 
   3  21   3       34.22       31.02     15.54 o 
  -2  22   3        5.25       -6.33     28.41 o 
  -1  22   3      164.15      205.08     33.20 o 
   1  22   3       55.65       40.02     29.27 o 
   2  22   3        8.80        0.48     28.12 o 
  -1  23   3       20.10       53.07     32.34 o 
  -8   0   4       90.54      101.65     16.56 o 
  -7   0   4       34.81       22.08      9.70 o 
  -6   0   4       73.86       71.93      4.30 o 
  -5   0   4      164.29      173.90      4.79 o 
  -4   0   4       60.78       78.11      3.23 o 
  -3   0   4      356.86      449.19      6.01 o 
  -2   0   4      327.14      315.37      4.35 o 
  -1   0   4     6174.40     5732.87     63.25 o 
   0   0   4     2140.65     2060.35     22.40 o 
   1   0   4     2108.97     2146.78     24.23 o 
   2   0   4     1771.89     2026.59     22.32 o 
   3   0   4      965.54      958.17     12.04 o 
   4   0   4      568.95      594.61      9.24 o 
   5   0   4       97.23       88.03      5.80 o 
   6   0   4       10.14        6.76      6.24 o 
   7   0   4        1.75        5.03     10.05 o 
  -8   1   4        5.34       12.58     12.66 o 
  -7   1   4       61.20       60.51      5.67 o 
  -6   1   4       10.77        3.41      3.00 o 
  -5   1   4      109.32      116.73      2.92 o 
  -4   1   4      148.24      183.74      3.36 o 
  -3   1   4      458.92      454.35      4.91 o 
  -2   1   4       33.10       38.15      1.14 o 
  -1   1   4     1816.01     1652.93     13.33 o 
   0   1   4      218.29      210.08      2.55 o 
   1   1   4       79.53       83.05      1.59 o 
   2   1   4     2137.73     2112.22     16.74 o 
   3   1   4      267.94      268.76      3.38 o 
   4   1   4       56.58       58.32      2.72 o 
   5   1   4       39.58       40.08      3.75 o 
   6   1   4        3.44       -2.52      4.35 o 
   7   1   4        2.71        2.34      8.70 o 
  -8   2   4      107.48       81.47     12.90 o 
  -7   2   4      125.46      112.05      6.86 o 
  -6   2   4       13.55       10.50      3.68 o 
  -5   2   4      265.08      273.62      4.53 o 
  -4   2   4      223.01      207.27      3.15 o 
  -3   2   4       71.49       77.22      1.74 o 
  -2   2   4      751.02      667.17      5.67 o 
  -1   2   4      223.82      202.10      2.52 o 
   0   2   4       47.49       45.37      1.49 o 
   1   2   4       98.25       83.03      1.60 o 
   2   2   4       96.81       97.37      1.82 o 
   3   2   4       24.21       22.92      1.68 o 
   4   2   4       73.61       81.51      2.96 o 
   5   2   4       84.74       86.18      3.59 o 
   6   2   4        6.59        2.60      4.40 o 
   7   2   4       96.41       88.95      9.73 o 
  -8   3   4      174.74      161.78     11.05 o 
  -7   3   4      304.67      280.88     11.26 o 
  -6   3   4      154.73      143.46      4.83 o 
  -5   3   4       74.14       89.76      3.07 o 
  -4   3   4       89.02       98.25      3.06 o 
  -3   3   4      477.98      469.71      4.86 o 
  -2   3   4      133.74      127.04      2.89 o 
  -1   3   4      303.28      306.83      3.09 o 
   0   3   4      258.40      266.07      3.45 o 
   1   3   4      182.90      163.88      2.16 o 
   2   3   4      550.22      509.90      4.74 o 
   3   3   4       47.63       58.96      2.20 o 
   4   3   4        7.06        3.93      2.55 o 
   5   3   4       61.24       58.19      3.32 o 
   6   3   4       45.81       46.23      5.66 o 
   7   3   4      103.71      124.01      9.38 o 
  -8   4   4        0.01       -5.15      9.63 o 
  -7   4   4      154.69      169.46      8.39 o 
  -6   4   4      118.09      120.63      4.29 o 
  -5   4   4       83.22      102.26      3.68 o 
  -4   4   4       28.04       20.38      2.16 o 
  -3   4   4        1.51        1.59      1.47 o 
  -2   4   4      250.30      243.19      3.28 o 
  -1   4   4     2243.07     2208.80     18.74 o 
   0   4   4      109.58       99.65      1.83 o 
   1   4   4       36.22       28.77      1.95 o 
   2   4   4      959.19     1117.09      9.77 o 
   3   4   4        0.75       -1.79      1.95 o 
   4   4   4      353.83      426.91      6.25 o 
   5   4   4      213.67      193.62      4.85 o 
   6   4   4      215.59      227.14      7.75 o 
   7   4   4      180.63      191.96     10.25 o 
  -8   5   4      138.45      117.24     10.91 o 
  -7   5   4        5.07        5.34      7.00 o 
  -6   5   4       25.80       25.77      3.73 o 
  -5   5   4        6.33        5.25      2.64 o 
  -4   5   4       34.66       36.52      2.65 o 
  -3   5   4      252.03      246.54      4.25 o 
  -2   5   4       25.22       26.82      1.40 o 
  -1   5   4      495.48      472.25      4.71 o 
   0   5   4       13.18        7.48      1.23 o 
   1   5   4       47.12       39.09      1.46 o 
   2   5   4        7.98       12.01      1.64 o 
   3   5   4        5.16       10.03      2.16 o 
   4   5   4       13.70       11.64      2.87 o 
   5   5   4       12.12        5.65      3.58 o 
   6   5   4       29.56       30.51      6.29 o 
   7   5   4       20.55       28.56      9.26 o 
  -8   6   4       92.12       98.01     11.63 o 
  -7   6   4       45.34       46.36      7.18 o 
  -6   6   4       82.30      100.47      5.74 o 
  -5   6   4       30.92       29.92      2.77 o 
  -4   6   4       73.14       74.07      2.65 o 
  -3   6   4     1325.71     1283.87     13.16 o 
  -2   6   4       83.49       87.82      2.87 o 
  -1   6   4     2028.43     1866.21     16.43 o 
   0   6   4       93.60       67.88      1.72 o 
   1   6   4     2524.77     2531.42     20.91 o 
   2   6   4       16.73        7.69      1.76 o 
   3   6   4        2.05        0.52      2.20 o 
   4   6   4      389.21      414.76      6.24 o 
   5   6   4       44.96       49.58      3.99 o 
   6   6   4       37.12       30.75      6.83 o 
   7   6   4      141.57      149.70     11.57 o 
  -8   7   4       93.46       92.85     17.75 o 
  -7   7   4       24.51       32.85      7.13 o 
  -6   7   4     1048.71     1095.00     19.95 o 
  -5   7   4       14.26       11.10      3.55 o 
  -4   7   4     1356.21     1416.50     19.64 o 
  -3   7   4        1.92        0.88      1.61 o 
  -2   7   4      639.59      728.59      7.55 o 
  -1   7   4     3797.68     4129.14     35.42 o 
   0   7   4       45.07       41.66      1.73 o 
   1   7   4     3850.77     4090.36     34.27 o 
   2   7   4      607.63      654.68      7.59 o 
   3   7   4      330.32      336.68      5.34 o 
   4   7   4       79.72       73.16      3.35 o 
   5   7   4       10.21        6.71      3.87 o 
   6   7   4        2.20        0.96      6.22 o 
   7   7   4      131.60      110.92     11.33 o 
  -8   8   4       27.76       21.21     21.69 o 
  -7   8   4      279.64      282.53     10.60 o 
  -6   8   4      413.21      404.44     12.68 o 
  -5   8   4      238.63      238.00      6.53 o 
  -4   8   4      738.87      728.86     12.84 o 
  -3   8   4       35.29       38.47      2.00 o 
  -2   8   4      783.72      864.45      9.09 o 
  -1   8   4       25.07       27.97      1.55 o 
   0   8   4     1373.25     1436.80     13.12 o 
   1   8   4       45.66       50.34      1.76 o 
   2   8   4       60.32       78.07      2.52 o 
   3   8   4       10.95       10.80      2.58 o 
   4   8   4        8.54        7.26      2.98 o 
   5   8   4       37.22       43.47      4.74 o 
   6   8   4        0.33       -2.26      6.70 o 
   7   8   4       10.89       10.05     10.04 o 
  -7   9   4       99.76       93.67      7.58 o 
  -6   9   4       92.91       94.56      5.73 o 
  -5   9   4      194.09      210.49      7.67 o 
  -4   9   4       49.06       51.38      4.06 o 
  -3   9   4      580.45      599.54      7.79 o 
  -2   9   4       87.60       75.03      2.30 o 
  -1   9   4        9.99       12.47      1.54 o 
   0   9   4        4.83        1.95      1.59 o 
   1   9   4       14.81       17.45      1.70 o 
   2   9   4        0.10       -0.67      2.22 o 
   3   9   4        5.14        5.03      2.73 o 
   4   9   4      244.96      249.43      5.31 o 
   5   9   4       77.13       68.01      5.13 o 
   6   9   4        8.18        8.24      7.37 o 
   7   9   4        0.34        7.00     13.83 o 
  -7  10   4        5.16       12.29      7.24 o 
  -6  10   4       44.56       38.76      4.97 o 
  -5  10   4       96.45       93.99      4.79 o 
  -4  10   4      221.20      244.77      4.50 o 
  -3  10   4       76.08       89.75      2.94 o 
  -2  10   4       99.96       95.99      3.60 o 
  -1  10   4      201.41      158.58      2.79 o 
   0  10   4       41.13       43.95      2.10 o 
   1  10   4      216.22      223.43      4.44 o 
   2  10   4      105.71       93.07      3.20 o 
   3  10   4       85.26       87.95      3.40 o 
   4  10   4       44.65       46.02      3.81 o 
   5  10   4       23.94       21.34      5.95 o 
   6  10   4        0.02        1.47      7.30 o 
  -7  11   4        3.21       -1.14     15.30 o 
  -6  11   4        5.47       -0.54     13.22 o 
  -5  11   4       70.79       79.68      6.25 o 
  -4  11   4       39.79       37.07      2.92 o 
  -3  11   4        9.56       14.57      2.63 o 
  -2  11   4        9.06        9.33      2.28 o 
  -1  11   4      136.70      132.34      2.75 o 
   0  11   4       70.02       87.72      3.18 o 
   1  11   4      250.98      257.84      3.92 o 
   2  11   4      221.44      215.61      5.93 o 
   3  11   4        2.72        1.72      3.18 o 
   4  11   4        0.47        3.04      4.14 o 
   5  11   4        1.06       -2.85      6.03 o 
   6  11   4        0.18       -4.85      7.71 o 
  -7  12   4        0.63        9.94     17.16 o 
  -6  12   4       11.75        4.01     13.30 o 
  -5  12   4       23.19       22.40      5.21 o 
  -4  12   4        9.15        9.73      3.08 o 
  -3  12   4        5.97       10.97      2.89 o 
  -2  12   4       38.45       37.85      2.64 o 
  -1  12   4        2.82        1.02      1.89 o 
   0  12   4      116.80      111.59      3.47 o 
   1  12   4       49.43       46.72      2.37 o 
   2  12   4       57.61       56.33      3.60 o 
   3  12   4        2.59        2.10      3.36 o 
   4  12   4       78.35       80.57      7.05 o 
   5  12   4       12.82       13.01      7.46 o 
   6  12   4        2.71       -1.25      8.89 o 
  -6  13   4       62.62       45.39     20.15 o 
  -5  13   4       23.42       29.92      5.97 o 
  -4  13   4       79.16       64.99      4.92 o 
  -3  13   4       10.68        7.83      3.16 o 
  -2  13   4        2.62        0.02      2.66 o 
  -1  13   4       35.96       32.34      2.32 o 
   0  13   4       81.02       74.34      2.91 o 
   1  13   4       23.61       16.69      3.11 o 
   2  13   4      154.26      160.03      5.73 o 
   3  13   4      110.04      102.66      5.36 o 
   4  13   4      103.46       99.58      7.21 o 
   5  13   4       93.54       92.47     12.15 o 
   6  13   4      174.54      184.33     12.37 o 
  -6  14   4       50.22       41.27     23.61 o 
  -5  14   4       25.42       22.21      6.60 o 
  -4  14   4      166.42      181.60     10.29 o 
  -3  14   4        8.39        2.73      3.79 o 
  -2  14   4      400.68      421.27      6.71 o 
  -1  14   4      385.36      388.80      5.91 o 
   0  14   4      352.45      351.74      5.31 o 
   1  14   4        0.33        0.34      3.29 o 
   2  14   4      343.55      351.78      6.80 o 
   3  14   4        2.47        9.82      5.06 o 
   4  14   4      185.68      183.28     10.05 o 
   5  14   4        2.14       10.18      8.50 o 
   6  14   4       40.21       35.97     13.89 o 
  -6  15   4      229.16      265.26     29.46 o 
  -5  15   4       74.92       73.77      7.89 o 
  -4  15   4      154.66      148.21     11.14 o 
  -3  15   4      245.60      266.70     13.42 o 
  -2  15   4       54.64       53.37      4.07 o 
  -1  15   4      518.58      522.54      7.89 o 
   0  15   4       45.72       54.02      3.62 o 
   1  15   4      367.29      400.72      6.89 o 
   2  15   4       14.87       16.08      5.53 o 
   3  15   4        1.86        6.51      6.99 o 
   4  15   4       41.45       48.30      8.71 o 
   5  15   4       18.32        8.78      9.05 o 
  -6  16   4      518.33      452.10     38.39 o 
  -5  16   4       81.58       74.74     11.88 o 
  -4  16   4     1345.95     1299.12     37.32 o 
  -3  16   4      644.52      636.70     15.25 o 
  -2  16   4     1817.40     1760.43     26.37 o 
  -1  16   4      585.92      502.85      8.60 o 
   0  16   4       67.16       67.06      3.61 o 
   1  16   4     1879.29     1882.57     22.58 o 
   2  16   4      104.39       98.98      6.49 o 
   3  16   4      652.37      632.03     26.11 o 
   4  16   4      152.89      187.27     11.76 o 
   5  16   4       22.72       34.34     10.26 o 
  -5  17   4        7.26       14.05      8.93 o 
  -4  17   4       69.88      111.08     11.53 o 
  -3  17   4        0.05       -1.42      6.82 o 
  -2  17   4      358.72      432.53     11.30 o 
  -1  17   4        0.12        8.26      4.80 o 
   0  17   4      190.50      204.39      5.88 o 
   1  17   4      247.78      230.41      7.61 o 
   2  17   4       63.45       69.19      7.36 o 
   3  17   4      452.13      513.21     16.93 o 
   4  17   4        0.31       -5.56      9.72 o 
   5  17   4      226.26      241.24     19.17 o 
  -5  18   4        6.18        1.43      9.80 o 
  -4  18   4       12.30       24.22     10.60 o 
  -3  18   4        6.91        3.67     10.29 o 
  -2  18   4       14.98        6.89      6.95 o 
  -1  18   4       89.34       85.57      7.22 o 
   0  18   4       16.65       18.57      7.05 o 
   1  18   4       31.79       21.14      6.18 o 
   2  18   4        7.21        9.79      8.33 o 
   3  18   4        6.99        2.40     11.33 o 
   4  18   4       11.13        0.60     10.86 o 
  -4  19   4      132.69      112.29     12.86 o 
  -3  19   4        2.93        5.16     11.18 o 
  -2  19   4       52.37       60.99      8.92 o 
  -1  19   4        2.05       -0.03      7.72 o 
   0  19   4        9.72        3.35     16.62 o 
   1  19   4       15.11        8.47      8.25 o 
   2  19   4        0.01        1.55     10.51 o 
   3  19   4       24.56       17.30     12.68 o 
   4  19   4        2.96        1.24     12.73 o 
  -4  20   4       82.26       56.14     13.01 o 
  -3  20   4       26.72       11.58     13.27 o 
  -2  20   4      102.70       93.77     13.89 o 
  -1  20   4       10.82        7.97     25.43 o 
   0  20   4       42.61       42.07     19.02 o 
   1  20   4       15.86       17.54     17.37 o 
   2  20   4       12.12       13.83     13.46 o 
   3  20   4       13.70       11.33     14.14 o 
  -3  21   4       83.02       89.16     17.71 o 
  -2  21   4       60.62       60.28     19.40 o 
  -1  21   4       33.20       65.16     27.54 o 
   0  21   4       51.84       65.93     29.65 o 
   1  21   4       17.24        2.59     26.78 o 
   2  21   4        3.39       -2.30     19.38 o 
  -2  22   4        7.07       -9.31     27.16 o 
  -1  22   4       16.51       31.77     30.33 o 
   1  22   4        5.17       18.62     29.85 o 
  -8   1   5       25.79       20.76     12.97 o 
  -7   1   5      195.35      221.11      7.35 o 
  -6   1   5       50.18       47.16      3.10 o 
  -5   1   5        0.00       -2.38      2.38 o 
  -4   1   5      480.94      549.35      6.13 o 
  -3   1   5      301.92      334.62      3.55 o 
  -2   1   5      983.66     1082.46      9.12 o 
  -1   1   5      184.99      178.46      2.33 o 
   0   1   5       18.57       17.10      1.21 o 
   1   1   5     1727.68     1754.46     14.33 o 
   2   1   5     1061.64     1071.01      8.93 o 
   3   1   5     1627.51     1660.71     14.75 o 
   4   1   5        0.00        4.22      2.10 o 
   5   1   5      440.75      454.43      7.34 o 
   6   1   5        0.35       -0.88      4.92 o 
   7   1   5        0.95        1.32      9.45 o 
  -8   2   5       79.96       64.82      9.45 o 
  -7   2   5        5.77        6.45      5.50 o 
  -6   2   5        4.79        2.79      3.77 o 
  -5   2   5      162.46      162.37      3.17 o 
  -4   2   5       34.73       48.88      2.15 o 
  -3   2   5     1316.96     1436.09     12.96 o 
  -2   2   5       63.81       82.37      1.59 o 
  -1   2   5      651.76      675.81      5.76 o 
   0   2   5       57.84       68.86      1.65 o 
   1   2   5      796.72      848.31      7.30 o 
   2   2   5     2043.72     2119.38     16.63 o 
   3   2   5      385.77      355.55      4.78 o 
   4   2   5      543.89      533.91      7.11 o 
   5   2   5      451.59      449.24      7.02 o 
   6   2   5       12.77        9.38      5.11 o 
   7   2   5      195.31      182.75     11.62 o 
  -8   3   5        9.16        8.00      9.59 o 
  -7   3   5        3.90        1.94      5.91 o 
  -6   3   5        6.50        2.78      3.76 o 
  -5   3   5       25.56       23.10      2.75 o 
  -4   3   5       65.84       56.47      2.15 o 
  -3   3   5      233.27      203.65      3.34 o 
  -2   3   5       30.80       20.30      1.42 o 
  -1   3   5      666.36      673.77      6.07 o 
   0   3   5      117.09      104.41      1.88 o 
   1   3   5     1377.10     1274.71     10.53 o 
   2   3   5       46.46       40.10      1.67 o 
   3   3   5      355.88      343.89      5.24 o 
   4   3   5       44.05       42.32      3.12 o 
   5   3   5       47.30       40.18      3.61 o 
   6   3   5        6.38        4.97      6.61 o 
   7   3   5        1.63       -4.96      8.88 o 
  -8   4   5        5.88       -0.42      9.67 o 
  -7   4   5      202.66      191.88      9.25 o 
  -6   4   5        2.92        2.71      3.48 o 
  -5   4   5       48.90       50.95      3.19 o 
  -4   4   5       16.07       18.06      2.32 o 
  -3   4   5        2.30        3.84      1.49 o 
  -2   4   5       53.63       64.62      1.57 o 
  -1   4   5      275.95      255.31      3.06 o 
   0   4   5     1130.08     1041.78      8.92 o 
   1   4   5       74.61       94.23      1.98 o 
   2   4   5      801.53      765.60      6.87 o 
   3   4   5      263.43      271.00      4.92 o 
   4   4   5      114.07       99.26      3.67 o 
   5   4   5      252.82      252.52      5.87 o 
   6   4   5        0.13       -4.01      6.59 o 
   7   4   5      158.94      144.84     11.09 o 
  -8   5   5       53.85       46.85     10.13 o 
  -7   5   5       66.81       53.63      8.28 o 
  -6   5   5        2.61        3.19      3.87 o 
  -5   5   5      345.17      375.55      6.31 o 
  -4   5   5       87.63      113.07      3.49 o 
  -3   5   5      825.43      864.55      8.76 o 
  -2   5   5      659.81      708.31      7.19 o 
  -1   5   5      275.41      260.02      3.22 o 
   0   5   5     1924.23     1849.20     15.55 o 
   1   5   5       63.48       71.01      1.88 o 
   2   5   5       57.11       71.03      2.43 o 
   3   5   5        0.00       -0.42      2.39 o 
   4   5   5      549.12      583.57      8.16 o 
   5   5   5      140.89      166.51      5.26 o 
   6   5   5       50.64       52.96      7.13 o 
   7   5   5       42.31       33.91      9.91 o 
  -8   6   5      197.20      175.25     18.46 o 
  -7   6   5        1.45       -1.14      7.59 o 
  -6   6   5       43.65       48.18      4.32 o 
  -5   6   5      104.73      103.30      3.66 o 
  -4   6   5        7.65       10.09      2.27 o 
  -3   6   5       25.55       29.62      2.06 o 
  -2   6   5       29.18       28.85      1.72 o 
  -1   6   5       27.62       34.29      1.60 o 
   0   6   5      319.89      294.49      3.54 o 
   1   6   5      183.64      175.87      2.66 o 
   2   6   5       76.19       74.23      2.18 o 
   3   6   5       64.64       50.26      2.87 o 
   4   6   5       34.79       37.51      3.42 o 
   5   6   5      247.42      243.12      6.70 o 
   6   6   5       49.00       54.31      7.83 o 
   7   6   5       52.38       34.55     10.03 o 
  -8   7   5       25.76       10.89     12.80 o 
  -7   7   5      275.87      287.86     11.39 o 
  -6   7   5       81.17       68.43      5.55 o 
  -5   7   5     1031.00     1034.71     13.17 o 
  -4   7   5        5.66        6.27      2.31 o 
  -3   7   5      474.68      476.03      6.21 o 
  -2   7   5      432.40      447.03      5.22 o 
  -1   7   5      526.74      531.48      5.56 o 
   0   7   5      429.07      466.43      4.98 o 
   1   7   5      105.81      121.46      2.70 o 
   2   7   5      235.25      256.95      4.11 o 
   3   7   5      139.06      130.82      4.74 o 
   4   7   5       21.68       19.36      3.38 o 
   5   7   5        1.06        3.38      4.89 o 
   6   7   5        0.55        0.00      7.88 o 
   7   7   5       17.21       17.75     12.76 o 
  -7   8   5      390.20      397.76     15.92 o 
  -6   8   5      639.33      607.19     13.27 o 
  -5   8   5     1546.66     1513.60     19.45 o 
  -4   8   5      642.61      658.02      8.62 o 
  -3   8   5     1036.63     1035.35     11.79 o 
  -2   8   5      183.31      232.89      3.87 o 
  -1   8   5      177.88      195.90      2.96 o 
   0   8   5     1049.48     1195.18     10.95 o 
   1   8   5      558.86      534.15      6.01 o 
   2   8   5      348.54      384.43      5.53 o 
   3   8   5       13.32       13.06      2.85 o 
   4   8   5       32.89       29.83      3.58 o 
   5   8   5       71.68       75.85      5.53 o 
   6   8   5        0.35       -1.67      7.85 o 
  -7   9   5       14.58       13.18      7.22 o 
  -6   9   5       77.01       73.93      5.96 o 
  -5   9   5      248.43      248.60      5.97 o 
  -4   9   5      129.44      137.29      5.49 o 
  -3   9   5      326.03      357.47      5.52 o 
  -2   9   5      121.58      140.07      3.05 o 
  -1   9   5       78.36       83.55      2.26 o 
   0   9   5       34.69       34.56      2.03 o 
   1   9   5       57.26       60.13      3.05 o 
   2   9   5      174.20      169.79      4.20 o 
   3   9   5       31.09       30.23      3.19 o 
   4   9   5      172.90      169.60      6.11 o 
   5   9   5       57.97       55.42      5.92 o 
   6   9   5       40.53       41.61      8.58 o 
  -7  10   5       32.22       27.46      7.37 o 
  -6  10   5       23.19       24.28      5.86 o 
  -5  10   5        0.35       -0.92      3.76 o 
  -4  10   5       83.97       86.67      3.74 o 
  -3  10   5        1.90       -0.36      2.69 o 
  -2  10   5       10.97       13.13      2.39 o 
  -1  10   5       47.41       46.92      2.13 o 
   0  10   5       77.85       83.31      2.84 o 
   1  10   5        0.00       -1.15      1.94 o 
   2  10   5       11.63        3.05      2.78 o 
   3  10   5        2.06        2.12      3.08 o 
   4  10   5        0.31       -3.81      4.26 o 
   5  10   5        6.01        3.01      6.46 o 
   6  10   5        5.17        6.87      8.57 o 
  -7  11   5        7.48       -6.33     21.21 o 
  -6  11   5        0.48       -3.77      5.61 o 
  -5  11   5      199.42      188.82      7.95 o 
  -4  11   5       18.25       12.80      2.89 o 
  -3  11   5       24.38       21.23      2.94 o 
  -2  11   5      104.68       99.16      4.06 o 
  -1  11   5      137.29      146.15      3.06 o 
   0  11   5       17.00       16.27      2.21 o 
   1  11   5        0.36       -0.25      2.08 o 
   2  11   5      257.08      259.90      5.18 o 
   3  11   5        7.48        3.34      3.33 o 
   4  11   5       22.60       11.17      5.16 o 
   5  11   5       19.50       26.71      7.50 o 
   6  11   5        0.21       -1.51      8.43 o 
  -6  12   5       76.30       76.24      6.67 o 
  -5  12   5        7.31        2.06      5.87 o 
  -4  12   5        4.89        4.27      3.69 o 
  -3  12   5        4.32       -0.30      3.01 o 
  -2  12   5       64.87       58.96      3.09 o 
  -1  12   5      522.20      509.07      6.23 o 
   0  12   5       23.49       21.54      2.53 o 
   1  12   5      233.29      227.16      4.03 o 
   2  12   5        0.12       -2.72      3.27 o 
   3  12   5      121.07      121.49      5.31 o 
   4  12   5       20.39       14.23      6.51 o 
   5  12   5       52.38       55.65      8.06 o 
   6  12   5       67.08       80.13     10.64 o 
  -6  13   5       77.81       88.36     10.59 o 
  -5  13   5       25.93       29.13      7.59 o 
  -4  13   5       61.97       57.25      5.51 o 
  -3  13   5      130.18      131.03      4.34 o 
  -2  13   5       22.10       27.96      3.08 o 
  -1  13   5        7.97        3.57      2.33 o 
   0  13   5        1.75        1.51      2.56 o 
   1  13   5       64.14       69.96      3.10 o 
   2  13   5       76.57       77.45      4.31 o 
   3  13   5        0.30       -2.37      5.09 o 
   4  13   5       93.20       96.15      7.70 o 
   5  13   5        0.23        2.75      8.66 o 
   6  13   5       69.91       58.97     17.23 o 
  -6  14   5       45.34       41.05      8.16 o 
  -5  14   5       48.41       54.70      8.02 o 
  -4  14   5       26.32       21.29      5.82 o 
  -3  14   5       53.82       36.30      4.50 o 
  -2  14   5       90.17       84.42      4.92 o 
  -1  14   5       32.02       31.72      2.65 o 
   0  14   5      174.29      165.69      3.88 o 
   1  14   5        2.56       -3.53      3.53 o 
   2  14   5       27.28       24.11      4.34 o 
   3  14   5      179.60      192.75      7.85 o 
   4  14   5        4.86       -1.66      8.39 o 
   5  14   5      208.51      206.34     14.47 o 
  -6  15   5       53.14       38.36      8.65 o 
  -5  15   5       39.15       42.44      9.35 o 
  -4  15   5      407.85      396.27     15.12 o 
  -3  15   5        1.22       -5.19      5.19 o 
  -2  15   5      447.46      405.53      7.13 o 
  -1  15   5       30.85       32.95      2.75 o 
   0  15   5        1.91        1.90      3.09 o 
   1  15   5      452.97      438.97      8.01 o 
   2  15   5       22.27       20.60      5.21 o 
   3  15   5      718.78      724.47     17.79 o 
   4  15   5      139.97      113.82     10.66 o 
   5  15   5      228.65      251.22     13.12 o 
  -6  16   5        7.45       -9.50      9.50 o 
  -5  16   5       73.41       58.96     14.38 o 
  -4  16   5       63.29       39.83      9.44 o 
  -3  16   5      496.20      416.64     19.67 o 
  -2  16   5       21.41       16.32      5.35 o 
  -1  16   5      406.84      337.37      7.01 o 
   0  16   5        8.12       10.88      3.39 o 
   1  16   5      642.28      622.04     11.60 o 
   2  16   5      176.65      176.45      8.47 o 
   3  16   5      186.58      217.54     10.64 o 
   4  16   5       74.56       89.03     10.88 o 
   5  16   5        9.38       -2.19     11.42 o 
  -5  17   5      401.86      409.83     16.20 o 
  -4  17   5       96.06       93.73     11.01 o 
  -3  17   5      786.17      750.47     19.77 o 
  -2  17   5       14.59       12.01      5.84 o 
  -1  17   5      771.99      783.56     15.84 o 
   0  17   5       13.65       13.23      4.79 o 
   1  17   5       26.22       21.94      5.85 o 
   2  17   5        1.52        8.74      7.27 o 
   3  17   5       58.82       37.17     10.21 o 
   4  17   5       23.52       15.60     10.81 o 
  -5  18   5       53.51       39.06     10.93 o 
  -4  18   5      349.51      371.17     19.44 o 
  -3  18   5       54.95       45.33      9.17 o 
  -2  18   5       23.21       26.09      7.41 o 
  -1  18   5      243.16      227.62     10.21 o 
   0  18   5       18.89       23.39     10.15 o 
   1  18   5       21.31       11.96      8.30 o 
   2  18   5        5.71        9.60      9.97 o 
   3  18   5       42.87       43.36     11.58 o 
   4  18   5       13.15       17.37     12.83 o 
  -4  19   5       69.08       49.64     12.53 o 
  -3  19   5        1.91        8.49     11.86 o 
  -2  19   5       38.67       20.05     11.85 o 
  -1  19   5      125.44      125.98     10.84 o 
   0  19   5        0.57        3.53     16.49 o 
   1  19   5      160.36      172.67     11.40 o 
   2  19   5       80.75       84.62     13.89 o 
   3  19   5      116.41       98.00     13.09 o 
  -4  20   5       10.96       14.16     13.55 o 
  -3  20   5       10.60        8.52     13.17 o 
  -2  20   5        0.00       -2.03     13.43 o 
  -1  20   5        1.54        7.01     24.66 o 
   0  20   5       69.49       73.92     20.41 o 
   1  20   5       23.13       26.97     25.72 o 
   2  20   5       29.78       26.66     18.36 o 
   3  20   5       17.48       18.11     15.13 o 
  -3  21   5        2.79       -0.82     14.71 o 
  -2  21   5        2.87        5.66     27.93 o 
  -1  21   5        0.00      -25.53     26.68 o 
   1  21   5       18.48       -4.32     26.87 o 
   2  21   5        8.10        9.99     19.13 o 
  -2  22   5        0.01        3.93     29.08 o 
  -1  22   5        4.36      -12.57     32.53 o 
   1  22   5       86.22       93.57     32.63 o 
  -8   0   6        0.74       20.39     16.64 o 
  -7   0   6      360.68      382.02     12.39 o 
  -6   0   6        0.02        3.30      5.27 o 
  -5   0   6       29.54       16.73      4.12 o 
  -4   0   6       77.62       89.58      2.88 o 
  -3   0   6     3160.68     3286.02     37.23 o 
  -2   0   6        5.49        0.85      1.78 o 
  -1   0   6     7872.41     8278.09     91.22 o 
   0   0   6     1060.26      979.37     11.56 o 
   1   0   6     2744.96     2855.10     32.39 o 
   2   0   6     2604.41     2576.35     31.44 o 
   3   0   6      568.23      584.07      9.06 o 
   4   0   6     1134.11     1223.82     18.11 o 
   5   0   6       35.47       21.64      6.01 o 
   6   0   6       80.83       71.65      9.65 o 
   7   0   6       13.21        5.84     12.61 o 
  -8   1   6       33.13       32.17     13.37 o 
  -7   1   6        0.49        0.83      5.56 o 
  -6   1   6        9.39        8.66      3.41 o 
  -5   1   6        1.20        3.38      2.45 o 
  -4   1   6      693.67      746.94      8.18 o 
  -3   1   6     1535.75     1591.55     12.92 o 
  -2   1   6     2049.25     2152.59     17.10 o 
  -1   1   6     1410.50     1424.78     12.09 o 
   0   1   6      446.50      460.20      4.45 o 
   1   1   6     1452.59     1532.66     12.80 o 
   2   1   6      164.99      150.36      3.60 o 
   3   1   6     1278.42     1285.07     12.18 o 
   4   1   6        3.59        8.40      2.52 o 
   5   1   6      356.20      348.05      8.02 o 
   6   1   6       18.31       18.50      6.00 o 
   7   1   6       29.37       16.39     10.57 o 
  -8   2   6        3.81        4.91      9.28 o 
  -7   2   6        2.92        3.61      5.92 o 
  -6   2   6       42.49       47.97      4.11 o 
  -5   2   6      121.65      130.70      3.14 o 
  -4   2   6       35.28       26.32      2.10 o 
  -3   2   6      382.03      419.84      4.24 o 
  -2   2   6       38.21       29.41      1.62 o 
  -1   2   6      310.95      311.64      3.42 o 
   0   2   6      130.63       96.45      1.92 o 
   1   2   6       10.33        6.39      1.46 o 
   2   2   6        3.60        3.64      1.76 o 
   3   2   6        0.16       -2.04      2.04 o 
   4   2   6       18.80       19.22      3.09 o 
   5   2   6        3.38       -2.34      4.03 o 
   6   2   6       25.28       19.31      6.88 o 
   7   2   6       22.03       19.49     10.85 o 
  -8   3   6       34.75       31.53     10.14 o 
  -7   3   6       47.08       51.37      6.49 o 
  -6   3   6        4.59        4.62      3.95 o 
  -5   3   6       72.52       87.05      3.00 o 
  -4   3   6       61.93       68.13      2.40 o 
  -3   3   6      246.55      255.80      4.57 o 
  -2   3   6       15.82        9.25      1.37 o 
  -1   3   6      341.74      357.65      3.93 o 
   0   3   6      710.08      741.14      6.74 o 
   1   3   6      586.39      643.75      5.89 o 
   2   3   6        1.07        2.32      1.76 o 
   3   3   6      143.45      165.17      3.18 o 
   4   3   6        0.04       -0.40      3.22 o 
   5   3   6       37.91       42.61      4.42 o 
   6   3   6       53.17       36.36      7.84 o 
   7   3   6       43.64       24.63     11.99 o 
  -8   4   6       50.83       39.66     10.32 o 
  -7   4   6       26.28       32.80      7.63 o 
  -6   4   6       17.09       10.73      4.04 o 
  -5   4   6        3.67       -2.73      2.95 o 
  -4   4   6        0.00       -1.89      1.89 o 
  -3   4   6        7.29        2.10      1.68 o 
  -2   4   6      538.97      495.28      5.04 o 
  -1   4   6       40.38       51.21      1.73 o 
   0   4   6       75.53      107.46      2.58 o 
   1   4   6      943.65     1031.54      8.92 o 
   2   4   6       42.51       38.19      2.30 o 
   3   4   6     1238.32     1385.31     13.47 o 
   4   4   6       29.46       39.14      3.34 o 
   5   4   6      296.29      306.72      7.32 o 
   6   4   6       63.35       75.83      7.71 o 
   7   4   6      149.81      153.44     15.69 o 
  -8   5   6       15.92       13.19     10.17 o 
  -7   5   6        0.94       -2.42      8.08 o 
  -6   5   6       10.36       12.33      4.44 o 
  -5   5   6        0.27       -1.98      3.03 o 
  -4   5   6        1.29        5.32      2.40 o 
  -3   5   6      128.70      114.56      2.63 o 
  -2   5   6       10.52       14.93      1.50 o 
  -1   5   6      330.25      329.11      3.82 o 
   0   5   6        8.65        6.82      1.59 o 
   1   5   6      155.83      191.64      2.85 o 
   2   5   6        4.02       11.67      1.89 o 
   3   5   6       83.49       88.20      3.68 o 
   4   5   6        0.13       -0.90      3.35 o 
   5   5   6        0.54       -4.94      4.94 o 
   6   5   6        6.54        2.06      7.91 o 
   7   5   6        5.26        6.80     12.21 o 
  -8   6   6        7.41        2.80     10.87 o 
  -7   6   6       14.57       -1.59      8.10 o 
  -6   6   6       53.94       56.59      5.10 o 
  -5   6   6      251.38      245.96      5.31 o 
  -4   6   6      116.21      104.87      4.18 o 
  -3   6   6        1.29        2.30      1.69 o 
  -2   6   6      690.75      665.53      6.45 o 
  -1   6   6       95.60       90.39      2.80 o 
   0   6   6      156.97      183.53      2.81 o 
   1   6   6        3.43       10.01      1.78 o 
   2   6   6       50.89       79.33      2.43 o 
   3   6   6        5.32        4.14      2.82 o 
   4   6   6      112.20      101.88      4.31 o 
   5   6   6      315.42      340.79     12.48 o 
   6   6   6       16.08        9.25      8.48 o 
  -8   7   6       63.34       54.89     14.05 o 
  -7   7   6      138.46      131.34     20.38 o 
  -6   7   6       20.15       26.53      5.71 o 
  -5   7   6     2726.39     2784.79     31.61 o 
  -4   7   6        1.90        0.69      2.65 o 
  -3   7   6     1076.76     1115.79     11.22 o 
  -2   7   6       92.44       94.84      2.08 o 
  -1   7   6      965.26     1017.20      9.96 o 
   0   7   6      281.14      370.59      4.53 o 
   1   7   6      181.39      185.99      3.37 o 
   2   7   6     1004.12     1086.52     11.14 o 
   3   7   6       61.43       67.38      3.38 o 
   4   7   6        3.26       -0.51      3.67 o 
   5   7   6       68.59       58.55      5.77 o 
   6   7   6       46.89       64.06      9.20 o 
  -7   8   6       72.21       73.71      9.46 o 
  -6   8   6        0.47        2.79      5.71 o 
  -5   8   6      212.38      226.31      5.33 o 
  -4   8   6        7.00       10.35      2.82 o 
  -3   8   6      274.43      284.64      5.26 o 
  -2   8   6      130.59      132.08      3.08 o 
  -1   8   6       80.94       94.56      2.84 o 
   0   8   6        2.23        1.56      1.90 o 
   1   8   6      380.09      396.04      5.13 o 
   2   8   6       21.35       16.85      2.81 o 
   3   8   6      130.87      130.40      4.11 o 
   4   8   6        1.59        0.91      4.13 o 
   5   8   6        2.21       -1.71      6.09 o 
   6   8   6       11.80        2.57      8.74 o 
  -7   9   6      290.40      283.62     26.18 o 
  -6   9   6       34.88       42.90      6.29 o 
  -5   9   6        2.94        4.11      4.10 o 
  -4   9   6      436.42      438.86      6.41 o 
  -3   9   6       54.71       65.02      3.49 o 
  -2   9   6      190.16      218.14      4.53 o 
  -1   9   6        2.62       -0.20      1.86 o 
   0   9   6        2.47        3.97      2.02 o 
   1   9   6        4.08        5.53      2.09 o 
   2   9   6      263.75      274.73      5.19 o 
   3   9   6       73.58       68.32      4.22 o 
   4   9   6       11.49       12.30      4.57 o 
   5   9   6       32.39       34.97      7.76 o 
   6   9   6        1.64       -2.12      8.89 o 
  -7  10   6        9.64        3.28      8.00 o 
  -6  10   6       88.44       73.75      7.84 o 
  -5  10   6      168.98      168.33      6.14 o 
  -4  10   6      496.67      476.40      6.76 o 
  -3  10   6       99.48       94.13      3.68 o 
  -2  10   6       20.79       24.02      2.56 o 
  -1  10   6      239.35      261.54      4.13 o 
   0  10   6       24.16       26.70      2.31 o 
   1  10   6      537.74      544.37      7.81 o 
   2  10   6      215.09      196.96      4.63 o 
   3  10   6      213.99      210.62      5.23 o 
   4  10   6       25.74       37.47      5.15 o 
   5  10   6      164.09      169.24      8.77 o 
   6  10   6       98.75       90.47     10.13 o 
  -7  11   6        0.09        1.50      7.88 o 
  -6  11   6       28.74       24.24      6.68 o 
  -5  11   6       52.13       62.81      8.14 o 
  -4  11   6      152.41      163.25      4.63 o 
  -3  11   6      131.99      140.53      4.14 o 
  -2  11   6       29.99       33.32      2.88 o 
  -1  11   6      182.20      166.50      3.36 o 
   0  11   6      374.27      389.58      5.38 o 
   1  11   6       31.64       29.97      2.76 o 
   2  11   6      169.04      170.90      4.54 o 
   3  11   6       15.71        8.88      4.38 o 
   4  11   6      294.75      262.10      9.05 o 
   5  11   6       13.38        9.93      8.00 o 
   6  11   6      129.65      116.59     15.31 o 
  -7  12   6      208.56      184.83     14.68 o 
  -6  12   6        0.04        0.27      7.12 o 
  -5  12   6      139.36      125.14      9.86 o 
  -4  12   6        1.38        2.04      3.93 o 
  -3  12   6       68.67       75.47      3.82 o 
  -2  12   6       66.77       65.22      3.35 o 
  -1  12   6        0.13       -1.62      2.37 o 
   0  12   6       31.85       29.26      2.68 o 
   1  12   6      109.89      103.56      4.40 o 
   2  12   6       26.53       24.39      3.85 o 
   3  12   6       15.37       11.87      5.37 o 
   4  12   6       36.14       33.95      7.01 o 
   5  12   6        1.85       -3.08      8.24 o 
  -6  13   6        3.99        5.59      7.77 o 
  -5  13   6       63.59       62.03      8.21 o 
  -4  13   6        0.09       -4.52      5.81 o 
  -3  13   6      373.91      352.99      9.98 o 
  -2  13   6       10.29        8.53      3.19 o 
  -1  13   6        1.36        1.81      2.61 o 
   0  13   6       12.79       16.05      2.80 o 
   1  13   6       23.93       24.51      2.68 o 
   2  13   6      182.41      186.62      7.01 o 
   3  13   6        2.00        7.87      5.97 o 
   4  13   6      270.60      279.03     14.74 o 
   5  13   6       65.50       70.11     10.50 o 
  -6  14   6       67.33       71.71      8.97 o 
  -5  14   6       74.77       85.40      9.29 o 
  -4  14   6       14.75        9.24      6.37 o 
  -3  14   6        8.08       10.94      5.25 o 
  -2  14   6       74.17       65.37      4.07 o 
  -1  14   6       62.42       76.10      3.29 o 
   0  14   6        1.52       -1.05      2.96 o 
   1  14   6       39.14       37.42      3.32 o 
   2  14   6      616.08      628.21     13.13 o 
   3  14   6       82.68       62.92      7.79 o 
   4  14   6      843.60      897.46     23.42 o 
   5  14   6      247.98      271.46     13.82 o 
  -6  15   6        0.02       -1.90      8.63 o 
  -5  15   6      444.37      422.85     16.12 o 
  -4  15   6      174.48      175.00     11.41 o 
  -3  15   6      264.13      267.00      8.67 o 
  -2  15   6       76.88       77.47      5.74 o 
  -1  15   6       16.90       13.59      3.53 o 
   0  15   6       79.71       91.79      4.05 o 
   1  15   6       45.06       48.19      4.88 o 
   2  15   6        0.59        4.78      5.97 o 
   3  15   6       41.70       42.24      8.33 o 
   4  15   6       32.04       14.27     10.01 o 
   5  15   6       82.65       77.15     12.66 o 
  -5  16   6      104.39       91.19     10.74 o 
  -4  16   6       49.42       48.04     10.36 o 
  -3  16   6      434.02      393.82     14.77 o 
  -2  16   6      262.16      242.09     11.67 o 
  -1  16   6      269.28      268.96      7.15 o 
   0  16   6       74.20       62.32      4.58 o 
   1  16   6       77.53       76.65      6.06 o 
   2  16   6      347.23      371.59     13.45 o 
   3  16   6       67.04       56.71      9.12 o 
   4  16   6       18.71       13.06     10.81 o 
  -5  17   6        0.56        7.11     10.46 o 
  -4  17   6       24.19       21.55     10.70 o 
  -3  17   6       34.38       20.10      8.69 o 
  -2  17   6       11.83       12.04      6.72 o 
  -1  17   6       22.44       29.72      6.40 o 
   0  17   6       11.14        5.10      6.54 o 
   1  17   6       20.87       17.21      6.62 o 
   2  17   6        3.13       -1.82      8.13 o 
   3  17   6      280.40      274.90     14.33 o 
   4  17   6       31.86       39.65     12.00 o 
  -5  18   6        3.48       10.78     14.03 o 
  -4  18   6       16.96       19.57     11.88 o 
  -3  18   6        6.00        4.68      9.35 o 
  -2  18   6       62.73       53.44      8.90 o 
  -1  18   6       24.12       20.40      8.63 o 
   0  18   6        0.52        0.47     12.50 o 
   1  18   6        9.59        8.07      9.25 o 
   2  18   6        0.88       -0.14     10.80 o 
   3  18   6        5.29       12.01     11.56 o 
  -4  19   6        1.91       -3.20     12.33 o 
  -3  19   6      108.10      108.49     14.00 o 
  -2  19   6       32.23       26.75     13.17 o 
  -1  19   6       14.37       16.98     15.64 o 
   0  19   6        6.17       -0.04     18.14 o 
   1  19   6        2.62       -4.61     16.33 o 
   2  19   6       65.78       71.58     14.90 o 
   3  19   6        4.94       14.65     12.58 o 
  -3  20   6        1.76       -5.76     13.90 o 
  -2  20   6        7.28        0.29     18.28 o 
  -1  20   6       37.33       48.08     27.35 o 
   0  20   6       49.12       74.09     27.06 o 
   1  20   6       68.86       56.14     27.25 o 
   2  20   6       28.83       29.21     15.96 o 
  -3  21   6       14.77       10.36     27.16 o 
  -2  21   6       72.27       57.77     30.42 o 
  -1  21   6        6.38       21.78     29.37 o 
   1  21   6        0.11      -17.47     28.41 o 
  -8   1   7      135.41       89.24     14.33 o 
  -7   1   7       20.76       15.17      6.29 o 
  -6   1   7      587.41      564.85      9.65 o 
  -5   1   7      295.13      326.46      5.61 o 
  -4   1   7       37.81       51.61      1.96 o 
  -3   1   7        5.88       13.37      1.63 o 
  -2   1   7      100.22      107.79      2.07 o 
  -1   1   7        1.95        3.68      1.45 o 
   0   1   7       28.38       24.71      1.73 o 
   1   1   7       13.69       18.17      1.71 o 
   2   1   7      443.32      486.55      5.66 o 
   3   1   7      472.32      481.39      6.01 o 
   4   1   7      716.07      699.21      8.37 o 
   5   1   7       63.71       72.63      5.31 o 
   6   1   7      266.47      258.15     10.50 o 
  -8   2   7       12.92       20.79      9.83 o 
  -7   2   7      304.11      300.18      9.40 o 
  -6   2   7        1.82       -1.27      3.47 o 
  -5   2   7      158.20      147.90      3.52 o 
  -4   2   7        0.00       -2.15      2.15 o 
  -3   2   7      836.36      919.93      8.03 o 
  -2   2   7      994.08     1080.21      9.39 o 
  -1   2   7     2194.83     2456.19     19.50 o 
   0   2   7      937.90      863.57      7.68 o 
   1   2   7     2482.62     2701.50     22.10 o 
   2   2   7       49.21       62.73      2.68 o 
   3   2   7      538.96      560.99      6.81 o 
   4   2   7       10.66       12.35      2.79 o 
   5   2   7      260.57      253.66      7.20 o 
   6   2   7      262.00      279.65     10.58 o 
  -8   3   7       35.44       15.90      9.96 o 
  -7   3   7       29.13       19.31      6.85 o 
  -6   3   7       56.45       49.27      5.00 o 
  -5   3   7      194.46      189.41      3.82 o 
  -4   3   7        7.72        2.65      2.15 o 
  -3   3   7      139.18      142.78      2.37 o 
  -2   3   7        0.52       -1.47      1.47 o 
  -1   3   7      379.96      430.39      4.43 o 
   0   3   7      204.14      173.48      3.48 o 
   1   3   7      461.67      467.32      5.31 o 
   2   3   7      248.55      225.71      4.03 o 
   3   3   7        3.59        6.37      2.38 o 
   4   3   7       91.06       98.27      4.06 o 
   5   3   7        1.79       -3.76      4.90 o 
   6   3   7       36.08       45.32      9.87 o 
  -8   4   7        0.34        1.20     10.32 o 
  -7   4   7       60.93       45.45      8.73 o 
  -6   4   7       24.00       20.61      4.34 o 
  -5   4   7       58.38       60.68      3.00 o 
  -4   4   7       25.85       27.84      2.33 o 
  -3   4   7       38.08       45.94      2.14 o 
  -2   4   7      154.82      135.88      2.43 o 
  -1   4   7       55.39       54.61      1.88 o 
   0   4   7        0.22        2.28      1.57 o 
   1   4   7       94.78       75.20      2.61 o 
   2   4   7       68.51       67.35      2.75 o 
   3   4   7      134.06      129.47      3.23 o 
   4   4   7        2.74        6.01      3.51 o 
   5   4   7        1.11        1.87      5.60 o 
   6   4   7        6.69        7.19      9.58 o 
  -8   5   7        3.31        9.55     11.48 o 
  -7   5   7        2.28        2.91      8.45 o 
  -6   5   7       13.10       14.28      4.94 o 
  -5   5   7      149.52      154.46      5.29 o 
  -4   5   7      184.02      190.30      3.59 o 
  -3   5   7        4.88        5.70      1.93 o 
  -2   5   7        3.66        3.43      1.65 o 
  -1   5   7        0.00       -0.88      1.66 o 
   0   5   7        2.48        1.00      1.71 o 
   1   5   7       25.18       25.08      2.11 o 
   2   5   7       74.50       81.97      2.74 o 
   3   5   7       33.69       34.83      2.44 o 
   4   5   7       11.73       13.21      3.87 o 
   5   5   7        6.92        0.30      5.74 o 
   6   5   7       27.10       36.83      9.39 o 
  -8   6   7        0.25       -6.53     11.47 o 
  -7   6   7      133.39      126.84      9.93 o 
  -6   6   7      183.87      174.62      6.94 o 
  -5   6   7        1.31        4.26      3.31 o 
  -4   6   7      683.10      691.52      7.66 o 
  -3   6   7        4.09        2.87      2.12 o 
  -2   6   7        0.07        2.66      1.69 o 
  -1   6   7      154.90      145.66      2.66 o 
   0   6   7       15.05       11.87      1.89 o 
   1   6   7       19.49       21.58      2.08 o 
   2   6   7       20.73       18.45      2.38 o 
   3   6   7        4.35       12.46      3.17 o 
   4   6   7        2.07       -2.90      4.16 o 
   5   6   7        4.27        7.02      6.58 o 
   6   6   7        0.36        1.25      9.31 o 
  -7   7   7       15.30        0.53      9.15 o 
  -6   7   7      212.17      198.81      8.78 o 
  -5   7   7        6.41        1.34      3.63 o 
  -4   7   7      393.78      403.85      6.47 o 
  -3   7   7       19.42       14.76      2.34 o 
  -2   7   7      131.03      138.38      2.75 o 
  -1   7   7      282.59      287.86      4.16 o 
   0   7   7       28.18       36.88      2.28 o 
   1   7   7      164.28      174.65      3.29 o 
   2   7   7       35.18       42.94      2.54 o 
   3   7   7        7.46        8.85      3.47 o 
   4   7   7       43.43       40.64      4.76 o 
   5   7   7       30.79       25.41      7.91 o 
   6   7   7        0.14        4.75      9.59 o 
  -7   8   7      237.33      250.99     12.52 o 
  -6   8   7      328.67      317.51     12.04 o 
  -5   8   7      126.99      114.87      6.27 o 
  -4   8   7     2724.99     2626.66     28.59 o 
  -3   8   7       48.70       42.72      2.65 o 
  -2   8   7      631.41      662.61      7.10 o 
  -1   8   7       71.32       89.75      2.76 o 
   0   8   7      345.43      387.25      5.11 o 
   1   8   7      426.41      453.08      5.71 o 
   2   8   7      109.59      101.26      3.61 o 
   3   8   7      810.66      803.38     10.27 o 
   4   8   7       50.75       34.34      5.26 o 
   5   8   7       28.72       34.66      6.99 o 
   6   8   7       35.01       22.02      9.99 o 
  -7   9   7       52.58       48.39      9.36 o 
  -6   9   7       10.37        0.79      6.38 o 
  -5   9   7      863.06      887.27     19.10 o 
  -4   9   7      528.17      497.79     10.60 o 
  -3   9   7      739.38      754.58      8.84 o 
  -2   9   7      389.42      353.80      4.71 o 
  -1   9   7      341.15      365.83      5.09 o 
   0   9   7      769.86      776.83      8.29 o 
   1   9   7       28.78       33.37      2.53 o 
   2   9   7     1024.17     1037.55     11.57 o 
   3   9   7       37.43       31.32      4.26 o 
   4   9   7      250.96      272.18      7.82 o 
   5   9   7       96.74       89.60      7.86 o 
   6   9   7        7.08        9.07     10.95 o 
  -7  10   7       17.75       26.96      9.06 o 
  -6  10   7       85.84       85.35      8.11 o 
  -5  10   7       65.98       66.81      6.13 o 
  -4  10   7       33.97       37.16      3.65 o 
  -3  10   7      426.76      411.92      6.82 o 
  -2  10   7      319.17      294.41      4.90 o 
  -1  10   7       85.07       86.51      2.88 o 
   0  10   7      331.61      341.55      5.60 o 
   1  10   7       87.55       86.63      4.16 o 
   2  10   7      128.03      128.98      4.28 o 
   3  10   7        7.19        7.04      4.59 o 
   4  10   7      132.48      134.83      7.24 o 
   5  10   7        8.64        9.05      8.33 o 
   6  10   7       43.58       41.07     12.07 o 
  -7  11   7        8.82       -3.97      9.72 o 
  -6  11   7       11.43        7.38      7.24 o 
  -5  11   7       79.26       84.10     10.27 o 
  -4  11   7       44.47       48.70      4.09 o 
  -3  11   7        7.51        5.44      2.81 o 
  -2  11   7        9.85        6.05      2.85 o 
  -1  11   7      120.05      114.04      3.20 o 
   0  11   7       87.54      104.04      3.29 o 
   1  11   7       38.55       35.03      2.85 o 
   2  11   7      107.39      104.94      4.64 o 
   3  11   7       53.45       33.86      5.28 o 
   4  11   7       45.46       40.18      7.16 o 
   5  11   7        4.52       -4.98      8.76 o 
  -7  12   7       20.18       10.65     13.53 o 
  -6  12   7       29.27       24.94      8.35 o 
  -5  12   7        8.50        5.26      7.60 o 
  -4  12   7        4.60        1.00      5.07 o 
  -3  12   7       38.92       40.72      3.33 o 
  -2  12   7        0.20       -2.18      3.07 o 
  -1  12   7      208.21      210.08      4.07 o 
   0  12   7     1461.58     1386.40     13.84 o 
   1  12   7        8.92        8.88      2.90 o 
   2  12   7     1215.64     1257.70     17.65 o 
   3  12   7      368.89      365.63     10.44 o 
   4  12   7      843.55      829.19     18.37 o 
   5  12   7      349.57      339.94     13.23 o 
  -6  13   7       24.64       26.92      8.92 o 
  -5  13   7       94.58      103.80      9.65 o 
  -4  13   7       67.75       62.04      7.80 o 
  -3  13   7      101.88      114.96      5.57 o 
  -2  13   7      162.22      140.27      5.18 o 
  -1  13   7       66.20       80.43      3.35 o 
   0  13   7      482.39      483.40      6.69 o 
   1  13   7       84.38       91.24      3.67 o 
   2  13   7      818.12      841.79     17.18 o 
   3  13   7      143.98      142.05      8.02 o 
   4  13   7      313.53      346.45     12.76 o 
   5  13   7       31.23       37.58     10.24 o 
  -6  14   7       20.24       10.42      9.26 o 
  -5  14   7       61.24       53.21      9.68 o 
  -4  14   7       15.07       12.76      7.13 o 
  -3  14   7       55.36       63.33      5.65 o 
  -2  14   7      158.37      152.43      5.67 o 
  -1  14   7      415.55      415.09      6.60 o 
   0  14   7        2.71       -0.05      3.27 o 
   1  14   7       39.88       40.51      4.97 o 
   2  14   7      191.68      188.47      7.95 o 
   3  14   7        2.04       -0.95      8.19 o 
   4  14   7      252.05      254.70     13.35 o 
   5  14   7      124.05      133.21     15.84 o 
  -6  15   7       33.15       47.12     14.68 o 
  -5  15   7        0.26        4.51      9.70 o 
  -4  15   7       36.85       21.26      9.71 o 
  -3  15   7      304.73      301.15      9.48 o 
  -2  15   7       86.34       82.97      5.93 o 
  -1  15   7      228.30      196.77      5.45 o 
   0  15   7        0.60        0.33      3.73 o 
   1  15   7       21.62       10.25      5.23 o 
   2  15   7      375.57      334.57     10.18 o 
   3  15   7      100.20      115.09      9.85 o 
   4  15   7      611.84      583.99     19.49 o 
  -5  16   7       10.58        0.11     10.40 o 
  -4  16   7        1.59        0.68     10.29 o 
  -3  16   7      156.13      134.97     14.04 o 
  -2  16   7      150.79      118.40      7.88 o 
  -1  16   7       47.09       48.94      5.79 o 
   0  16   7       15.79       10.81      5.45 o 
   1  16   7       24.92       23.30      6.54 o 
   2  16   7       27.88       27.04      8.74 o 
   3  16   7        0.12        0.60     10.78 o 
   4  16   7        9.39       11.58     11.36 o 
  -5  17   7       46.41       34.27     11.74 o 
  -4  17   7       37.69       29.70     13.72 o 
  -3  17   7        6.33        3.78      9.09 o 
  -2  17   7      110.69       98.90      9.09 o 
  -1  17   7        5.26       -2.28      7.41 o 
   0  17   7       10.91        6.03      6.86 o 
   1  17   7       42.86       32.97      8.98 o 
   2  17   7       63.57       58.35     11.21 o 
   3  17   7       24.08       32.28     11.71 o 
   4  17   7        7.52        2.69     27.06 o 
  -4  18   7       31.29       23.66     12.92 o 
  -3  18   7       16.75       10.57     12.37 o 
  -2  18   7       13.78        3.84      8.98 o 
  -1  18   7       87.30       83.99     12.25 o 
   0  18   7       32.20       47.74     12.83 o 
   1  18   7        1.32       -5.06     12.95 o 
   2  18   7       71.46       85.95     15.14 o 
   3  18   7        9.08       16.18     14.96 o 
  -4  19   7       57.99       58.78     14.04 o 
  -3  19   7        0.25       -1.66     13.32 o 
  -2  19   7        2.97       21.02     17.10 o 
  -1  19   7       14.72        5.95     24.76 o 
   0  19   7        3.45       10.92     17.99 o 
   1  19   7       86.98       80.74     15.59 o 
   2  19   7       19.20       13.65     15.06 o 
  -3  20   7       14.08        1.76     18.39 o 
  -2  20   7       29.53       37.95     19.76 o 
  -1  20   7        7.06       -4.61     28.12 o 
   0  20   7       28.51       27.25     26.30 o 
   1  20   7        2.34       -2.57     18.48 o 
   2  20   7        2.16        9.94     20.95 o 
  -2  21   7       57.84       51.34     31.77 o 
   0  21   7      116.72      104.41     30.42 o 
   1  21   7       20.97       53.84     31.19 o 
  -8   0   8        1.08      -17.27     22.55 o 
  -7   0   8       22.60       31.56     11.58 o 
  -6   0   8      172.52      161.04      8.04 o 
  -5   0   8      278.71      324.95      6.62 o 
  -4   0   8       34.56       31.14      3.19 o 
  -3   0   8     1188.76     1222.61     15.24 o 
  -2   0   8     4066.60     4320.97     46.74 o 
  -1   0   8     2110.37     2037.40     23.82 o 
   0   0   8      827.06      869.69     10.94 o 
   1   0   8      442.29      422.09      8.15 o 
   2   0   8        4.82        0.95      3.19 o 
   3   0   8      413.18      389.83      7.95 o 
   4   0   8      294.02      322.27      8.00 o 
   5   0   8      368.96      334.63     14.89 o 
   6   0   8      912.35      962.39     29.60 o 
  -8   1   8       12.72       20.55     16.91 o 
  -7   1   8      161.20      167.37      6.76 o 
  -6   1   8       65.56       70.23      4.82 o 
  -5   1   8      465.52      484.35      6.96 o 
  -4   1   8       33.73       38.92      2.21 o 
  -3   1   8     2167.94     2397.97     19.29 o 
  -2   1   8      485.21      493.98      5.13 o 
  -1   1   8     3476.82     3576.82     28.09 o 
   0   1   8       28.35       31.84      1.86 o 
   1   1   8      435.39      432.58      5.54 o 
   2   1   8      110.70      125.03      3.19 o 
   3   1   8      426.85      433.54      6.04 o 
   4   1   8      166.95      163.52      4.37 o 
   5   1   8      136.29      156.52      8.02 o 
   6   1   8      197.78      177.61     10.57 o 
  -8   2   8       62.43       56.07     10.85 o 
  -7   2   8      157.98      153.04      8.74 o 
  -6   2   8       65.72       79.34      4.94 o 
  -5   2   8      192.29      183.09      4.08 o 
  -4   2   8       36.52       43.28      2.08 o 
  -3   2   8       55.10       43.46      1.99 o 
  -2   2   8      426.16      435.84      4.74 o 
  -1   2   8       10.37        7.54      1.66 o 
   0   2   8      269.15      247.47      3.34 o 
   1   2   8       42.51       32.51      2.26 o 
   2   2   8      229.99      216.71      3.78 o 
   3   2   8        2.75        6.74      2.79 o 
   4   2   8      167.30      169.09      5.61 o 
   5   2   8        0.00       -1.57      6.19 o 
   6   2   8      140.59      154.27     11.60 o 
  -8   3   8       11.27       20.77     10.65 o 
  -7   3   8        7.88       11.30      7.76 o 
  -6   3   8      134.04      139.86      5.15 o 
  -5   3   8        9.75       10.24      2.84 o 
  -4   3   8       19.47       15.73      2.49 o 
  -3   3   8       47.54       52.11      2.05 o 
  -2   3   8      101.21      110.25      2.38 o 
  -1   3   8        3.15        4.98      1.71 o 
   0   3   8       75.34       96.63      2.48 o 
   1   3   8      826.64      801.59      8.13 o 
   2   3   8      264.74      269.19      4.63 o 
   3   3   8       41.56       48.07      2.97 o 
   4   3   8      417.79      473.95      8.63 o 
   5   3   8       19.57       15.65      6.34 o 
   6   3   8       95.87       80.79     14.07 o 
  -8   4   8        9.42        7.02     11.82 o 
  -7   4   8        0.29       -0.99      8.78 o 
  -6   4   8        0.62       -0.44      4.71 o 
  -5   4   8      165.68      156.77      3.94 o 
  -4   4   8       80.99       85.95      3.55 o 
  -3   4   8      345.27      320.73      4.17 o 
  -2   4   8      102.44      100.38      2.36 o 
  -1   4   8       58.63       75.17      2.20 o 
   0   4   8       83.29       75.93      2.52 o 
   1   4   8      120.12      120.48      2.95 o 
   2   4   8       40.64       36.40      2.64 o 
   3   4   8       73.24       89.69      3.31 o 
   4   4   8       53.33       48.83      4.76 o 
   5   4   8       18.40       20.08      6.62 o 
   6   4   8       71.93       61.02     12.00 o 
  -8   5   8        3.38        8.15     14.10 o 
  -7   5   8       59.60       59.62      9.51 o 
  -6   5   8       12.62       10.99      5.61 o 
  -5   5   8        0.07        0.79      2.90 o 
  -4   5   8       65.56       65.21      2.89 o 
  -3   5   8       19.95       19.32      1.96 o 
  -2   5   8       87.06       81.40      2.66 o 
  -1   5   8       25.22       24.96      2.04 o 
   0   5   8       10.55       13.89      2.15 o 
   1   5   8        3.29        3.82      2.26 o 
   2   5   8        3.69       -1.50      2.46 o 
   3   5   8       14.99       19.03      2.88 o 
   4   5   8        0.00        0.83      4.74 o 
   5   5   8        0.90       -4.92      6.94 o 
   6   5   8        5.07        9.11     11.59 o 
  -7   6   8       27.54       12.66     10.06 o 
  -6   6   8        0.56        1.82      6.02 o 
  -5   6   8      207.68      203.46      5.62 o 
  -4   6   8      107.09      111.15      3.24 o 
  -3   6   8      236.91      226.23      5.22 o 
  -2   6   8       11.23       10.72      2.10 o 
  -1   6   8       33.39       35.92      2.28 o 
   0   6   8       54.09       55.47      2.48 o 
   1   6   8       11.75       11.76      2.42 o 
   2   6   8       87.45       79.85      3.42 o 
   3   6   8       72.40       80.84      3.57 o 
   4   6   8       46.54       51.54      5.34 o 
   5   6   8       37.83       34.86      8.69 o 
   6   6   8        3.59       -3.77     11.86 o 
  -7   7   8       25.74       37.83      9.96 o 
  -6   7   8        6.40       10.12      6.14 o 
  -5   7   8      168.97      168.04      5.86 o 
  -4   7   8     1116.30     1133.54     12.25 o 
  -3   7   8      235.21      237.47      4.54 o 
  -2   7   8      127.33      125.46      2.96 o 
  -1   7   8        8.45        7.80      2.16 o 
   0   7   8        0.17       -1.53      2.18 o 
   1   7   8        0.04        1.07      2.38 o 
   2   7   8        7.45        4.82      2.71 o 
   3   7   8      303.10      287.94      6.38 o 
   4   7   8      134.21      135.91      6.65 o 
   5   7   8        0.03       -2.54      8.68 o 
   6   7   8       13.51       17.74     14.13 o 
  -7   8   8      246.87      249.98     13.71 o 
  -6   8   8       62.69       62.14      8.13 o 
  -5   8   8      126.16      142.44      5.86 o 
  -4   8   8      409.63      393.08      5.96 o 
  -3   8   8        0.00        0.40      2.64 o 
  -2   8   8      328.43      319.34      4.61 o 
  -1   8   8        4.15        1.85      2.32 o 
   0   8   8      273.66      264.36      4.15 o 
   1   8   8       50.88       40.08      2.81 o 
   2   8   8       14.27       10.55      2.81 o 
   3   8   8       20.03       24.91      4.64 o 
   4   8   8        8.95        6.25      5.76 o 
   5   8   8        4.40        6.52      9.00 o 
   6   8   8       38.07       27.89     14.54 o 
  -7   9   8       15.26       20.17      9.96 o 
  -6   9   8      443.94      435.96     17.06 o 
  -5   9   8       30.87       26.01      5.72 o 
  -4   9   8       12.34        9.33      3.95 o 
  -3   9   8      477.89      451.73      8.07 o 
  -2   9   8       71.74       74.73      3.16 o 
  -1   9   8       20.49       25.04      2.62 o 
   0   9   8        1.25        0.03      2.41 o 
   1   9   8       30.97       26.11      2.81 o 
   2   9   8        5.69        1.75      2.72 o 
   3   9   8      336.97      337.49      8.58 o 
   4   9   8       30.42       21.89      6.24 o 
   5   9   8        5.28        1.84      8.69 o 
  -7  10   8        5.73        9.80     10.90 o 
  -6  10   8       10.19        9.67      8.64 o 
  -5  10   8      384.01      386.58     11.41 o 
  -4  10   8        0.66       -4.24      4.24 o 
  -3  10   8      418.94      405.16      6.27 o 
  -2  10   8      539.52      521.46      6.58 o 
  -1  10   8       10.01        8.29      2.59 o 
   0  10   8      355.78      352.81      5.36 o 
   1  10   8      229.63      210.59      4.40 o 
   2  10   8      667.35      640.59      9.23 o 
   3  10   8      251.12      216.80     11.24 o 
   4  10   8      131.49      145.44      8.87 o 
   5  10   8      177.73      197.55     11.86 o 
  -7  11   8        0.25       -0.67     15.83 o 
  -6  11   8      201.33      212.36     11.98 o 
  -5  11   8        9.24        3.23      7.40 o 
  -4  11   8      167.26      166.82      6.98 o 
  -3  11   8       29.75       26.34      3.69 o 
  -2  11   8     1424.33     1400.08     13.84 o 
  -1  11   8       54.01       62.54      3.09 o 
   0  11   8     1956.22     1942.71     18.66 o 
   1  11   8      460.44      467.17      7.21 o 
   2  11   8      736.58      731.26     13.13 o 
   3  11   8       79.59       93.04      6.93 o 
   4  11   8      167.93      161.79      9.28 o 
   5  11   8       18.80        6.34      9.69 o 
  -6  12   8        1.12        1.57      9.12 o 
  -5  12   8        9.39       11.36      8.48 o 
  -4  12   8       20.49        9.04      7.82 o 
  -3  12   8      119.44      121.04      8.82 o 
  -2  12   8      244.44      236.18      6.48 o 
  -1  12   8       35.04       40.67      3.15 o 
   0  12   8      151.42      161.02      4.40 o 
   1  12   8       19.56       19.01      3.46 o 
   2  12   8       74.41       95.65      7.75 o 
   3  12   8        4.67        0.74      6.59 o 
   4  12   8       61.12       60.79      9.44 o 
   5  12   8       16.80        5.16     11.14 o 
  -6  13   8      119.58      112.10     13.99 o 
  -5  13   8       16.90       17.15      9.22 o 
  -4  13   8        3.26        0.99      7.04 o 
  -3  13   8       10.18        1.22      5.34 o 
  -2  13   8       24.70       18.59      4.55 o 
  -1  13   8        1.89        0.00      3.30 o 
   0  13   8      117.16      126.53      4.37 o 
   1  13   8      133.30      146.95      5.69 o 
   2  13   8       62.69       70.00      7.04 o 
   3  13   8        7.33       10.10      7.30 o 
   4  13   8       26.61       22.09      9.53 o 
  -6  14   8       71.13       72.95     13.96 o 
  -5  14   8       27.95       37.94     10.27 o 
  -4  14   8       19.07       15.09      7.70 o 
  -3  14   8        0.00       -0.83      6.05 o 
  -2  14   8      291.63      272.13      7.90 o 
  -1  14   8       74.45       74.55      4.41 o 
   0  14   8      112.69      113.37      4.97 o 
   1  14   8      293.46      284.37      8.52 o 
   2  14   8       60.98       54.97      8.01 o 
   3  14   8      816.25      790.26     22.42 o 
   4  14   8        1.86       -4.63     11.03 o 
  -5  15   8       11.94        7.38     10.74 o 
  -4  15   8        1.74       16.47     10.45 o 
  -3  15   8        2.44        0.15      6.56 o 
  -2  15   8       65.66       66.91      6.63 o 
  -1  15   8       12.20       12.25      5.64 o 
   0  15   8      255.61      274.25      7.65 o 
   1  15   8        3.29        2.62      7.39 o 
   2  15   8       41.82       26.82      8.68 o 
   3  15   8        1.59        1.02     10.53 o 
   4  15   8       22.00       -0.60     11.79 o 
  -5  16   8       50.27       72.11     12.18 o 
  -4  16   8        0.47       -1.12     11.38 o 
  -3  16   8       71.29       78.24      8.56 o 
  -2  16   8      234.76      239.77     10.57 o 
  -1  16   8       12.93        6.88      6.53 o 
   0  16   8        8.41        9.39      7.07 o 
   1  16   8       28.42       26.47     10.06 o 
   2  16   8       15.62       11.25     10.60 o 
   3  16   8        0.03        9.13     14.36 o 
  -5  17   8      151.09      163.45     14.73 o 
  -4  17   8        3.93       -0.32     11.96 o 
  -3  17   8        1.27       -0.69     12.45 o 
  -2  17   8        5.31        1.54      8.60 o 
  -1  17   8       69.78       72.53     10.01 o 
   0  17   8       77.84       87.88     14.08 o 
   1  17   8       12.46        7.88     12.93 o 
   2  17   8        0.11       -1.57     13.56 o 
   3  17   8        0.03       -0.65     14.57 o 
  -4  18   8       13.79       13.36     13.37 o 
  -3  18   8        1.30       -4.26     12.83 o 
  -2  18   8        1.10        3.28     12.24 o 
  -1  18   8       11.46        6.71     12.40 o 
   0  18   8        0.09        2.30     22.84 o 
   1  18   8       13.04       20.84     14.41 o 
   2  18   8       13.69       19.43     15.45 o 
  -3  19   8        6.33       -3.66     18.55 o 
  -2  19   8       11.73       -1.91     13.66 o 
  -1  19   8       20.67        6.09     17.54 o 
   0  19   8      143.76      188.19     29.37 o 
   1  19   8        1.71       16.70     19.41 o 
   2  19   8        7.60        8.12     16.03 o 
  -3  20   8        0.44       11.42     27.25 o 
  -2  20   8        2.29        5.57     18.83 o 
  -1  20   8       30.14       21.11     25.91 o 
   0  20   8       49.71       47.02     25.34 o 
   1  20   8        3.78        9.40     26.68 o 
  -8   1   9        1.16        0.85     16.97 o 
  -7   1   9      557.29      485.22     13.40 o 
  -6   1   9       11.14        6.21      4.63 o 
  -5   1   9     1125.47     1090.44     13.86 o 
  -4   1   9      348.24      418.96      5.33 o 
  -3   1   9      298.98      304.28      4.01 o 
  -2   1   9       91.55      106.22      3.12 o 
  -1   1   9      300.80      319.45      4.09 o 
   0   1   9      106.75      102.42      2.73 o 
   1   1   9       20.76       20.94      2.42 o 
   2   1   9      299.53      315.68      6.29 o 
   3   1   9      141.16      175.89      4.23 o 
   4   1   9      375.95      360.81      8.09 o 
   5   1   9      429.60      419.77     12.74 o 
   6   1   9      180.90      188.38     12.32 o 
  -8   2   9       17.09       32.95     12.30 o 
  -7   2   9       56.82       50.23      9.69 o 
  -6   2   9      157.55      153.44      6.16 o 
  -5   2   9      148.17      130.12      4.74 o 
  -4   2   9      357.93      375.61      4.90 o 
  -3   2   9      143.84      163.46      3.14 o 
  -2   2   9       51.65       50.05      2.18 o 
  -1   2   9      494.82      496.97      5.58 o 
   0   2   9      221.16      212.27      3.55 o 
   1   2   9       79.80       88.68      2.96 o 
   2   2   9      129.89      113.84      4.54 o 
   3   2   9       49.41       42.31      3.39 o 
   4   2   9      469.45      529.63     10.13 o 
   5   2   9      307.44      292.41     11.97 o 
   6   2   9      251.82      310.08     13.73 o 
  -8   3   9        7.63        3.36     17.85 o 
  -7   3   9      392.39      380.36     14.61 o 
  -6   3   9        3.77        3.91      4.92 o 
  -5   3   9      461.20      437.84      8.74 o 
  -4   3   9       87.09       74.36      2.72 o 
  -3   3   9      217.65      213.25      3.64 o 
  -2   3   9      138.15      133.12      3.15 o 
  -1   3   9        2.48        2.13      1.98 o 
   0   3   9      327.33      284.26      4.48 o 
   1   3   9        2.59       -0.48      2.30 o 
   2   3   9      101.11      107.23      4.17 o 
   3   3   9        4.72        3.21      3.17 o 
   4   3   9       42.30       35.94      5.35 o 
   5   3   9       12.67        5.62      8.67 o 
   6   3   9        8.54       -7.35     12.12 o 
  -7   4   9       13.06       16.90      9.54 o 
  -6   4   9        0.29        7.59      6.45 o 
  -5   4   9       14.15       14.28      3.71 o 
  -4   4   9        0.01       -1.15      2.79 o 
  -3   4   9       10.44        8.40      2.16 o 
  -2   4   9       14.44       10.97      2.05 o 
  -1   4   9      179.60      150.62      3.80 o 
   0   4   9      374.01      378.44      5.31 o 
   1   4   9       20.38       16.50      2.46 o 
   2   4   9      605.92      628.75      7.96 o 
   3   4   9        0.97        1.38      3.18 o 
   4   4   9      284.45      272.72      8.25 o 
   5   4   9       26.84       24.81     10.55 o 
   6   4   9      228.67      249.63     20.17 o 
  -7   5   9       11.67       19.22     10.60 o 
  -6   5   9       26.19       24.51      6.46 o 
  -5   5   9        9.01        9.30      3.63 o 
  -4   5   9      549.65      556.18      7.32 o 
  -3   5   9       55.94       53.31      2.57 o 
  -2   5   9        3.66        1.84      2.26 o 
  -1   5   9       66.79       51.86      2.62 o 
   0   5   9      141.08      140.59      4.49 o 
   1   5   9      122.32      142.81      3.49 o 
   2   5   9      286.34      286.58      4.81 o 
   3   5   9        2.54        0.48      3.45 o 
   4   5   9       61.22       55.52      6.40 o 
   5   5   9       67.80       62.78     11.26 o 
   6   5   9       40.90       53.07     27.54 o 
  -7   6   9        7.02        8.03     10.62 o 
  -6   6   9       53.69       58.46      6.98 o 
  -5   6   9        1.39        0.62      3.36 o 
  -4   6   9       60.37       64.82      3.32 o 
  -3   6   9       95.82       85.74      2.96 o 
  -2   6   9      175.77      190.87      3.76 o 
  -1   6   9       43.78       40.22      2.53 o 
   0   6   9       31.71       44.77      2.67 o 
   1   6   9       12.62       12.77      2.69 o 
   2   6   9      118.91      115.08      4.27 o 
   3   6   9       16.90       20.66      4.21 o 
   4   6   9      200.19      202.89      8.47 o 
   5   6   9        0.00        2.09     10.42 o 
  -7   7   9       46.64       53.21     11.09 o 
  -6   7   9      140.04      143.78      8.53 o 
  -5   7   9       53.81       41.34      5.28 o 
  -4   7   9      533.73      515.29      7.65 o 
  -3   7   9        0.39       -0.53      2.16 o 
  -2   7   9      299.92      292.33      4.65 o 
  -1   7   9       13.54       12.84      2.50 o 
   0   7   9      179.24      163.97      5.10 o 
   1   7   9       50.11       47.39      3.03 o 
   2   7   9       43.68       36.60      3.29 o 
   3   7   9        4.63        0.11      5.13 o 
   4   7   9      104.15       94.84      7.50 o 
   5   7   9        0.67       -4.72     10.84 o 
  -7   8   9       27.53       42.13     10.90 o 
  -6   8   9       72.95       74.39     10.04 o 
  -5   8   9      254.22      247.26      9.52 o 
  -4   8   9       38.73       38.46      3.06 o 
  -3   8   9     2436.72     2320.94     24.92 o 
  -2   8   9       15.22       13.12      2.56 o 
  -1   8   9      928.45      920.22     10.22 o 
   0   8   9       14.24        4.62      2.58 o 
   1   8   9      311.28      299.18      5.05 o 
   2   8   9       31.63       31.06      4.06 o 
   3   8   9        1.50        2.19      5.25 o 
   4   8   9      146.01      151.47     10.46 o 
   5   8   9       27.32       17.63     12.16 o 
  -7   9   9       66.19       59.07     11.66 o 
  -6   9   9      228.96      222.99     12.79 o 
  -5   9   9        1.69        1.15      6.44 o 
  -4   9   9     3215.82     3294.40     41.81 o 
  -3   9   9      203.62      205.29      5.03 o 
  -2   9   9     2659.54     2653.76     23.95 o 
  -1   9   9      509.91      482.25      6.79 o 
   0   9   9      951.09      928.52      9.73 o 
   1   9   9      106.42      117.20      3.77 o 
   2   9   9       84.04       99.69      5.02 o 
   3   9   9      160.52      145.16      7.59 o 
   4   9   9       34.86       44.78     10.41 o 
   5   9   9       13.63       14.90     11.90 o 
  -7  10   9       69.60       65.82     13.50 o 
  -6  10   9      320.50      323.98     14.81 o 
  -5  10   9        0.38       -0.09      6.66 o 
  -4  10   9     1220.95     1223.16     19.36 o 
  -3  10   9      130.38      129.45      4.84 o 
  -2  10   9     1696.93     1682.02     16.40 o 
  -1  10   9      478.81      458.09      6.64 o 
   0  10   9      668.06      658.92      8.20 o 
   1  10   9      278.16      280.87      5.35 o 
   2  10   9      344.08      329.35     14.36 o 
   3  10   9       75.03       78.47      7.88 o 
   4  10   9      151.69      149.34     10.75 o 
   5  10   9       61.86       37.26     14.07 o 
  -6  11   9        0.28       -4.29      9.42 o 
  -5  11   9       87.58       92.35      8.41 o 
  -4  11   9      222.42      204.41      8.57 o 
  -3  11   9       12.13       12.64      4.83 o 
  -2  11   9        4.72        4.55      3.00 o 
  -1  11   9       61.79       57.97      3.58 o 
   0  11   9        5.61        4.91      3.34 o 
   1  11   9       12.56       19.56      3.95 o 
   2  11   9       18.76       13.51      6.00 o 
   3  11   9       21.10       12.90      7.38 o 
   4  11   9        6.07       -2.96      9.27 o 
   5  11   9        2.44       -5.33     15.68 o 
  -6  12   9       28.31       22.66     10.65 o 
  -5  12   9       24.07       32.93      9.91 o 
  -4  12   9      114.72      118.59     10.38 o 
  -3  12   9      118.88      127.13      6.40 o 
  -2  12   9      105.07      110.40      4.59 o 
  -1  12   9      215.90      202.17      5.00 o 
   0  12   9      212.29      220.20      5.41 o 
   1  12   9     1251.93     1231.84     18.29 o 
   2  12   9       52.93       50.79      7.31 o 
   3  12   9      875.95      865.89     18.89 o 
   4  12   9       54.88       46.97     11.48 o 
  -6  13   9        1.21       10.32     13.67 o 
  -5  13   9        0.08        1.78     12.17 o 
  -4  13   9       83.66       86.55     17.78 o 
  -3  13   9      243.04      268.68      8.95 o 
  -2  13   9       85.46       75.38      6.52 o 
  -1  13   9      386.74      384.71      7.80 o 
   0  13   9        1.72       -3.67      4.41 o 
   1  13   9      218.10      231.95      9.31 o 
   2  13   9        0.27       -0.54      7.79 o 
   3  13   9       87.50       83.40      9.97 o 
   4  13   9        1.56       -6.94     11.23 o 
  -6  14   9       20.14       19.39     18.04 o 
  -5  14   9       15.98       13.90     10.73 o 
  -4  14   9       12.87       11.13      9.61 o 
  -3  14   9      190.37      201.12      8.61 o 
  -2  14   9       14.35        3.48      6.04 o 
  -1  14   9      414.65      407.34     12.56 o 
   0  14   9       49.82       49.21      5.95 o 
   1  14   9      198.15      185.45     10.18 o 
   2  14   9       28.55       34.60     10.04 o 
   3  14   9      260.26      257.08     17.11 o 
   4  14   9       41.58       14.58     17.23 o 
  -5  15   9       32.41       55.53     12.65 o 
  -4  15   9        2.89       11.54     11.12 o 
  -3  15   9       26.28       16.80      9.75 o 
  -2  15   9      260.77      258.95     10.06 o 
  -1  15   9      539.78      554.49     13.74 o 
   0  15   9       91.43       88.75     10.62 o 
   1  15   9       81.94       84.46     11.04 o 
   2  15   9       76.27       68.13     18.84 o 
   3  15   9        0.90        6.09     14.19 o 
  -5  16   9        0.10       -6.84     12.53 o 
  -4  16   9        6.75        0.43     11.93 o 
  -3  16   9       10.56       12.34     11.71 o 
  -2  16   9       80.57       44.83     12.73 o 
  -1  16   9       16.58       10.59      9.57 o 
   0  16   9       43.39       61.34      9.91 o 
   1  16   9        0.14       -0.98     10.33 o 
   2  16   9       10.54        6.06     13.91 o 
   3  16   9        8.70      -10.29     15.31 o 
  -4  17   9       57.41       75.62     13.95 o 
  -3  17   9       22.59       27.77     16.74 o 
  -2  17   9      110.16      119.26     14.09 o 
  -1  17   9        4.82       17.51     13.09 o 
   0  17   9        2.87        5.47     20.25 o 
   1  17   9        3.33       -9.44     14.29 o 
   2  17   9        0.19        7.62     16.25 o 
  -4  18   9       84.24      111.87     15.63 o 
  -3  18   9        7.19        8.42     17.90 o 
  -2  18   9        0.96       11.79     13.40 o 
  -1  18   9       56.00        0.38     22.46 o 
   0  18   9       35.09       37.04     25.05 o 
   1  18   9        0.03      -14.90     14.90 o 
   2  18   9        3.05       -3.44     16.47 o 
  -3  19   9       21.07       23.72     19.86 o 
  -2  19   9        0.84       -1.23     14.77 o 
  -1  19   9       81.84       71.21     25.91 o 
   0  19   9        0.63       -8.16     26.49 o 
   1  19   9       30.84       57.58     29.85 o 
  -1  20   9      270.99      326.48     34.26 o 
   0  20   9       21.87        9.60     28.79 o 
  -7   0  10       10.11        9.56     11.88 o 
  -6   0  10      231.91      222.84     11.17 o 
  -5   0  10      128.04      157.51      6.96 o 
  -4   0  10      141.79      117.21      4.71 o 
  -3   0  10      276.06      278.37      5.94 o 
  -2   0  10        7.79        4.45      3.09 o 
  -1   0  10     1220.81     1331.07     16.90 o 
   0   0  10        0.01        3.02      3.50 o 
   1   0  10       15.80       24.59      4.37 o 
   2   0  10      733.27      796.24     13.81 o 
   3   0  10       37.70       63.36      7.70 o 
   4   0  10      891.89      958.67     32.65 o 
   5   0  10      315.89      364.92     44.48 o 
  -7   1  10       94.34       95.48      9.10 o 
  -6   1  10      126.77      138.37      7.37 o 
  -5   1  10        1.37        2.86      3.82 o 
  -4   1  10        4.71        1.31      2.60 o 
  -3   1  10        8.05        1.40      2.28 o 
  -2   1  10       82.64      106.59      3.30 o 
  -1   1  10       38.82       39.09      2.54 o 
   0   1  10      152.20      154.97      3.47 o 
   1   1  10       91.14       79.50      3.69 o 
   2   1  10       18.04       15.21      3.03 o 
   3   1  10        9.58        6.01      4.06 o 
   4   1  10      124.09      122.89      8.72 o 
   5   1  10       33.25       26.84     10.14 o 
  -7   2  10       78.72       69.67      8.44 o 
  -6   2  10       97.01       98.23      6.37 o 
  -5   2  10       77.07       78.89      4.39 o 
  -4   2  10       39.21       40.35      2.77 o 
  -3   2  10       14.26       14.80      2.50 o 
  -2   2  10       71.87       82.90      2.81 o 
  -1   2  10      319.71      296.05      4.60 o 
   0   2  10      469.59      436.17      5.76 o 
   1   2  10      257.98      233.27      4.70 o 
   2   2  10      214.51      215.77      4.62 o 
   3   2  10      357.49      348.51      6.86 o 
   4   2  10       88.97       99.56      8.34 o 
   5   2  10      169.22      164.75     11.26 o 
  -7   3  10       41.94       40.80     10.33 o 
  -6   3  10       81.24       83.80      6.54 o 
  -5   3  10       46.93       50.13      4.51 o 
  -4   3  10      131.48      153.23      3.49 o 
  -3   3  10       24.88       24.18      2.55 o 
  -2   3  10      142.99      147.01      3.47 o 
  -1   3  10       91.36       98.12      4.26 o 
   0   3  10      514.74      477.17      6.06 o 
   1   3  10      180.14      182.17      3.91 o 
   2   3  10      982.90      997.55     11.87 o 
   3   3  10      405.41      419.49      8.04 o 
   4   3  10      295.24      300.47     10.74 o 
   5   3  10      305.56      350.68     13.62 o 
  -7   4  10        0.69       -7.52     10.75 o 
  -6   4  10       37.49       36.27      6.12 o 
  -5   4  10        9.55        7.78      4.41 o 
  -4   4  10        4.42        3.20      2.66 o 
  -3   4  10      242.72      245.49      4.10 o 
  -2   4  10        5.49        2.98      2.38 o 
  -1   4  10       97.73      111.83      3.28 o 
   0   4  10      101.32       96.53      3.21 o 
   1   4  10        9.39        4.98      2.75 o 
   2   4  10      304.33      336.40      5.88 o 
   3   4  10       18.37       19.05      4.61 o 
   4   4  10       36.39       34.92      7.58 o 
   5   4  10       56.38       57.17     12.36 o 
  -7   5  10        1.67       -0.10     11.13 o 
  -6   5  10      100.58      104.33      8.84 o 
  -5   5  10       50.38       53.50      4.89 o 
  -4   5  10      587.41      573.07      7.80 o 
  -3   5  10      152.52      146.01      4.45 o 
  -2   5  10      888.60      874.09      9.08 o 
  -1   5  10      123.90      120.51      3.32 o 
   0   5  10      615.95      624.25      8.26 o 
   1   5  10       13.63       14.67      2.93 o 
   2   5  10      375.29      380.56      6.77 o 
   3   5  10        4.00        7.72      5.19 o 
   4   5  10       98.20       98.77      9.52 o 
   5   5  10        8.23        4.28     11.52 o 
  -7   6  10       30.47       22.54     11.31 o 
  -6   6  10      111.34      116.87      8.64 o 
  -5   6  10        4.43        7.38      4.50 o 
  -4   6  10      337.19      321.87      5.87 o 
  -3   6  10      478.79      431.80      6.00 o 
  -2   6  10      921.01      929.46     10.13 o 
  -1   6  10        4.58        0.90      2.57 o 
   0   6  10      744.84      787.12      9.29 o 
   1   6  10        5.00       -0.52      3.01 o 
   2   6  10      334.02      336.93      6.59 o 
   3   6  10      184.08      165.24      7.82 o 
   4   6  10      573.71      568.84     16.29 o 
   5   6  10        2.86        3.91     11.43 o 
  -7   7  10       62.02       49.75     11.77 o 
  -6   7  10      124.92      135.49      9.13 o 
  -5   7  10       40.79       42.82      4.82 o 
  -4   7  10      348.29      362.33      7.61 o 
  -3   7  10      169.38      190.03      4.07 o 
  -2   7  10      753.13      785.99      9.03 o 
  -1   7  10      468.32      484.79      6.37 o 
   0   7  10      388.43      389.58      5.88 o 
   1   7  10      286.33      301.58      5.32 o 
   2   7  10       38.04       32.33      4.31 o 
   3   7  10      605.81      647.29     14.18 o 
   4   7  10       24.74       14.85     10.08 o 
   5   7  10      436.40      505.82     18.93 o 
  -7   8  10       45.27       42.68     14.82 o 
  -6   8  10     1165.63     1152.59     48.32 o 
  -5   8  10      576.21      606.84     14.15 o 
  -4   8  10      718.86      740.43     14.07 o 
  -3   8  10     1351.45     1325.96     15.56 o 
  -2   8  10       32.84       32.77      3.06 o 
  -1   8  10      361.79      350.39      5.65 o 
   0   8  10       10.26        4.85      3.07 o 
   1   8  10       35.64       22.95      3.65 o 
   2   8  10       14.50       10.12      5.20 o 
   3   8  10       13.82       10.13      7.15 o 
   4   8  10       15.97       11.44     10.69 o 
   5   8  10       14.28       11.37     16.49 o 
  -7   9  10      328.26      295.83     19.20 o 
  -6   9  10      707.49      703.24     23.23 o 
  -5   9  10      296.11      304.43     10.91 o 
  -4   9  10      103.01      117.31      6.15 o 
  -3   9  10      135.26      138.86      6.10 o 
  -2   9  10       35.44       36.35      3.60 o 
  -1   9  10       46.18       41.40      3.38 o 
   0   9  10      173.68      156.91      5.49 o 
   1   9  10       46.85       49.70      4.15 o 
   2   9  10      333.51      326.90     10.24 o 
   3   9  10        4.32       -6.04      7.83 o 
   4   9  10      190.21      166.61     12.91 o 
   5   9  10        0.23       -2.62     16.73 o 
  -6  10  10       18.18       30.95     11.25 o 
  -5  10  10       79.15       90.19      8.94 o 
  -4  10  10      220.98      219.87      7.75 o 
  -3  10  10       29.40       24.90      5.04 o 
  -2  10  10      263.25      252.00      5.75 o 
  -1  10  10      322.49      326.83      6.11 o 
   0  10  10       14.84       14.37      3.56 o 
   1  10  10      133.28      146.51      5.68 o 
   2  10  10       71.95       70.87      7.71 o 
   3  10  10      171.79      154.69     10.42 o 
   4  10  10        6.59        7.84     11.21 o 
  -6  11  10      223.57      231.87     14.52 o 
  -5  11  10      222.44      221.62     11.22 o 
  -4  11  10      147.73      140.84      6.81 o 
  -3  11  10      157.57      148.30      7.95 o 
  -2  11  10       70.22       83.61      4.94 o 
  -1  11  10      243.65      252.97      6.97 o 
   0  11  10        0.00        1.48      4.56 o 
   1  11  10      183.87      189.96      7.75 o 
   2  11  10       49.27       48.20      8.29 o 
   3  11  10        0.04        0.11     10.38 o 
   4  11  10        6.30        9.86     11.39 o 
  -6  12  10       34.01       33.91     11.55 o 
  -5  12  10       24.19       21.23     10.73 o 
  -4  12  10       59.64       64.30      6.58 o 
  -3  12  10        9.93        8.51      6.24 o 
  -2  12  10        4.94        0.18      5.32 o 
  -1  12  10       46.57       49.94      4.94 o 
   0  12  10       31.17       16.69      5.33 o 
   1  12  10        0.27       -5.55      6.43 o 
   2  12  10       14.45        9.00      8.20 o 
   3  12  10       22.54       23.80     11.19 o 
   4  12  10       34.09       22.37     12.15 o 
  -6  13  10       15.05       12.17     13.77 o 
  -5  13  10      139.21      158.98     16.36 o 
  -4  13  10       14.23        9.65      8.82 o 
  -3  13  10      168.73      182.75      8.57 o 
  -2  13  10       19.72       23.96      7.13 o 
  -1  13  10       49.65       41.59      5.86 o 
   0  13  10       12.60       22.37      5.90 o 
   1  13  10       44.30       36.96     10.49 o 
   2  13  10       15.70       10.43     11.91 o 
   3  13  10       29.57       21.68     11.33 o 
   4  13  10        1.07      -14.61     17.18 o 
  -5  14  10        3.11       -1.94     11.72 o 
  -4  14  10       15.96       18.74     13.72 o 
  -3  14  10        2.41       -5.34      9.64 o 
  -2  14  10       21.01       13.81      8.10 o 
  -1  14  10      388.66      375.99     10.82 o 
   0  14  10        3.33        4.03      6.59 o 
   1  14  10      102.00       83.30     12.15 o 
   2  14  10       34.70       19.40     12.90 o 
   3  14  10       17.30       14.87     14.07 o 
  -5  15  10      186.12      211.36     15.84 o 
  -4  15  10       10.94       19.79     12.95 o 
  -3  15  10       85.75      111.74     19.00 o 
  -2  15  10        5.48       -3.25     11.08 o 
  -1  15  10       88.29       65.12     12.86 o 
   0  15  10        0.11       -8.75      8.75 o 
   1  15  10       31.44       35.15     11.22 o 
   2  15  10        8.24        6.76     13.82 o 
   3  15  10        0.06       -3.33     17.75 o 
  -4  16  10       31.28       44.76     14.33 o 
  -3  16  10      200.06      236.02     21.14 o 
  -2  16  10        3.21       18.40     12.34 o 
  -1  16  10        0.71        0.68     12.70 o 
   0  16  10      201.51      177.65     36.13 o 
   1  16  10       27.79       18.13     14.24 o 
   2  16  10       12.08        5.91     14.54 o 
  -4  17  10      151.68      189.67     37.33 o 
  -3  17  10      107.53      156.09     19.54 o 
  -2  17  10        2.90       -3.68     13.04 o 
  -1  17  10        2.03       -0.96     16.73 o 
   0  17  10       15.97        8.54     21.59 o 
   1  17  10        0.72       12.49     19.49 o 
   2  17  10        0.05       -5.16     16.60 o 
  -3  18  10      259.63      320.01     24.76 o 
  -2  18  10       18.59       30.20     18.87 o 
  -1  18  10       30.73       44.53     25.43 o 
   0  18  10        1.14        9.12     26.30 o 
   1  18  10        0.05        5.09     25.91 o 
  -2  19  10        2.26       -8.45     25.34 o 
  -1  19  10        1.17        0.19     25.24 o 
   0  19  10        1.82        0.48     27.83 o 
  -7   1  11        4.21        2.74      8.74 o 
  -6   1  11        0.48        5.37      7.42 o 
  -5   1  11      183.48      168.21      6.44 o 
  -4   1  11      102.61      101.07      4.17 o 
  -3   1  11       19.06       13.56      2.67 o 
  -2   1  11       53.43       59.35      3.00 o 
  -1   1  11       69.21       62.19      3.04 o 
   0   1  11      966.34      975.39     10.12 o 
   1   1  11       34.81       31.24      3.25 o 
   2   1  11       46.23       41.27      5.05 o 
   3   1  11      191.57      204.33      6.88 o 
   4   1  11        2.79        0.75      8.77 o 
   5   1  11      144.97      121.23     13.87 o 
  -7   2  11       31.29       24.83      9.07 o 
  -6   2  11       51.03       37.00      7.64 o 
  -5   2  11        4.59        0.95      4.94 o 
  -4   2  11        2.73       -3.24      3.24 o 
  -3   2  11      592.72      611.00      7.15 o 
  -2   2  11       61.67       72.26      3.08 o 
  -1   2  11       77.82       75.90      3.16 o 
   0   2  11      407.69      422.28      5.90 o 
   1   2  11       71.29       85.60      4.44 o 
   2   2  11      316.83      313.63      7.06 o 
   3   2  11      106.55       91.62      6.69 o 
   4   2  11       50.35       47.48      9.63 o 
   5   2  11       39.94       30.32     12.32 o 
  -7   3  11       41.59       33.61     14.57 o 
  -6   3  11        5.08        4.58      6.82 o 
  -5   3  11       10.65       12.66      4.94 o 
  -4   3  11       18.86       22.35      3.16 o 
  -3   3  11        1.53        3.46      2.93 o 
  -2   3  11      111.07      129.41      3.56 o 
  -1   3  11      149.07      137.51      4.54 o 
   0   3  11      237.30      237.57      4.50 o 
   1   3  11      145.05      139.84      3.99 o 
   2   3  11       11.66        4.71      4.29 o 
   3   3  11       29.59       24.84      6.58 o 
   4   3  11        1.73        1.79      9.49 o 
   5   3  11        0.49        0.97     12.01 o 
  -7   4  11        8.44        2.79     13.98 o 
  -6   4  11       71.15       70.07      8.32 o 
  -5   4  11        0.61        1.92      4.92 o 
  -4   4  11      366.08      365.12      6.78 o 
  -3   4  11      243.77      235.78      4.54 o 
  -2   4  11      840.71      804.90      9.01 o 
  -1   4  11      330.47      302.07      6.02 o 
   0   4  11      825.69      774.96      8.91 o 
   1   4  11      930.18      906.50     11.19 o 
   2   4  11      435.15      444.33      9.24 o 
   3   4  11      528.92      523.53     12.15 o 
   4   4  11       34.14       30.13      9.71 o 
   5   4  11      202.39      177.86     21.50 o 
  -7   5  11        8.77       24.08     14.36 o 
  -6   5  11       29.04       20.43      7.32 o 
  -5   5  11       31.27       29.79      5.26 o 
  -4   5  11       66.34       68.59      5.32 o 
  -3   5  11       85.44       86.56      3.77 o 
  -2   5  11      115.91      113.35      3.66 o 
  -1   5  11       51.06       44.88      3.16 o 
   0   5  11      290.86      301.06      6.10 o 
   1   5  11      485.52      482.69     11.63 o 
   2   5  11        0.45       -0.39      4.94 o 
   3   5  11      489.12      509.86     16.40 o 
   4   5  11        0.13        0.58     10.45 o 
   5   5  11       35.30       13.82     24.57 o 
  -7   6  11      203.55      220.68     22.45 o 
  -6   6  11       97.33      113.97     12.04 o 
  -5   6  11      146.37      148.28      6.78 o 
  -4   6  11       82.05      100.91      6.25 o 
  -3   6  11      168.61      179.43      4.69 o 
  -2   6  11        6.58        6.24      2.99 o 
  -1   6  11      176.07      176.88      4.27 o 
   0   6  11       12.47        6.18      3.27 o 
   1   6  11      225.23      193.91      5.87 o 
   2   6  11       14.82        7.69      4.99 o 
   3   6  11       32.89       30.62      9.91 o 
   4   6  11       37.63       33.17     11.68 o 
   5   6  11        7.84        8.93     27.25 o 
  -7   7  11       83.79       61.85     20.01 o 
  -6   7  11     1219.67     1226.17     34.21 o 
  -5   7  11       98.70       96.21      6.55 o 
  -4   7  11     1012.00     1034.29     19.89 o 
  -3   7  11      288.03      289.74      6.06 o 
  -2   7  11     1350.27     1295.90     15.11 o 
  -1   7  11      136.07      135.15      4.13 o 
   0   7  11      903.67      854.33     10.59 o 
   1   7  11       37.94       25.74      5.22 o 
   2   7  11      359.98      353.89     10.58 o 
   3   7  11        0.09       -4.26      9.38 o 
   4   7  11       20.57       11.95     11.13 o 
  -6   8  11      277.87      318.15     16.15 o 
  -5   8  11        6.94        1.79      5.95 o 
  -4   8  11       13.76       10.66      6.46 o 
  -3   8  11      659.38      668.24     11.58 o 
  -2   8  11      480.87      467.02      8.08 o 
  -1   8  11      229.15      237.82      5.46 o 
   0   8  11      240.47      252.26      5.89 o 
   1   8  11       77.50       72.14      5.80 o 
   2   8  11        8.91        7.35      7.23 o 
   3   8  11      176.16      188.17     12.60 o 
   4   8  11        8.70       -6.09     11.98 o 
  -6   9  11      140.47      162.24     21.21 o 
  -5   9  11        8.83        7.80      5.73 o 
  -4   9  11      136.11      150.44      8.88 o 
  -3   9  11      930.79      958.84     17.28 o 
  -2   9  11        9.68       10.60      4.23 o 
  -1   9  11      557.66      587.49     10.32 o 
   0   9  11       75.64       82.96      5.50 o 
   1   9  11        7.94        3.02      5.76 o 
   2   9  11        4.95       -4.81      8.97 o 
   3   9  11       41.49       23.11     10.72 o 
   4   9  11       25.52       10.97     12.31 o 
  -6  10  11       72.62       83.67     13.09 o 
  -5  10  11      201.41      183.76     13.07 o 
  -4  10  11       10.91       15.97      7.52 o 
  -3  10  11      358.81      371.63     10.38 o 
  -2  10  11       21.70       26.21      5.33 o 
  -1  10  11      219.00      203.12      7.18 o 
   0  10  11       73.72       82.38      6.16 o 
   1  10  11       60.99       54.94      8.26 o 
   2  10  11        5.16       -4.27      9.29 o 
   3  10  11       10.89       10.51     10.68 o 
   4  10  11        0.85        3.48     13.84 o 
  -6  11  11       12.30        8.60     13.98 o 
  -5  11  11        2.42       -7.77     10.88 o 
  -4  11  11       16.05       15.06      9.08 o 
  -3  11  11      110.29      119.74     12.33 o 
  -2  11  11       81.32       80.62      6.58 o 
  -1  11  11       17.26       15.06      5.83 o 
   0  11  11        0.54       -0.39      5.76 o 
   1  11  11        9.12        1.72      7.73 o 
   2  11  11       14.13        2.06     10.15 o 
   3  11  11        4.64        1.67     10.82 o 
   4  11  11       20.57       20.19     17.13 o 
  -6  12  11       54.49       54.61     21.50 o 
  -5  12  11        8.41       19.26     11.93 o 
  -4  12  11       29.69       30.60     14.24 o 
  -3  12  11      244.12      254.92     14.96 o 
  -2  12  11        5.03       -3.57      7.91 o 
  -1  12  11       14.71        1.06      6.35 o 
   0  12  11       28.77       29.65      6.91 o 
   1  12  11       42.09       18.27     11.34 o 
   2  12  11       12.32       -3.85     10.51 o 
   3  12  11        0.00      -11.65     11.65 o 
  -5  13  11       11.88        6.50     15.14 o 
  -4  13  11        0.15        0.47     11.63 o 
  -3  13  11        0.21        6.65     14.85 o 
  -2  13  11       39.60       42.44     11.26 o 
  -1  13  11       13.01       11.58      6.83 o 
   0  13  11       61.08       40.15     12.90 o 
   1  13  11      116.71      121.02     14.15 o 
   2  13  11        7.44       -0.24     11.31 o 
   3  13  11       42.54       25.00     12.59 o 
  -5  14  11       54.23       54.87     13.92 o 
  -4  14  11       29.01       28.65     15.67 o 
  -3  14  11       26.28       43.73     19.91 o 
  -2  14  11      344.84      305.27     23.77 o 
  -1  14  11      238.15      216.38     12.19 o 
   0  14  11      161.69      138.48     11.48 o 
   1  14  11       43.09       17.53     15.61 o 
   2  14  11       59.48       50.21     15.16 o 
   3  14  11        0.10        2.15     18.76 o 
  -4  15  11       72.96       98.76     21.54 o 
  -3  15  11        4.10       -1.87     16.27 o 
  -2  15  11        0.11       -1.56     12.39 o 
  -1  15  11        5.02      -11.31     14.74 o 
   0  15  11      295.91      313.86     20.62 o 
   1  15  11       47.17       45.06     18.48 o 
   2  15  11       35.77       30.16     19.68 o 
  -4  16  11       79.48      106.92     20.76 o 
  -3  16  11       11.35       15.81     18.18 o 
  -2  16  11        1.33        8.53     13.34 o 
  -1  16  11       50.83       46.11     28.50 o 
   0  16  11        5.48       -1.63     23.32 o 
   1  16  11       64.10       44.63     19.14 o 
   2  16  11       15.71       16.70     27.73 o 
  -3  17  11       21.09       10.61     18.68 o 
  -2  17  11        0.10       -4.41     23.42 o 
  -1  17  11        2.69      -13.53     23.13 o 
   0  17  11       26.16        9.69     25.24 o 
   1  17  11       55.81       88.30     22.22 o 
  -2  18  11       22.99        9.98     29.37 o 
  -1  18  11      100.16       82.92     27.16 o 
   0  18  11       27.95       19.29     26.97 o 
  -7   0  12       58.90       84.16     15.17 o 
  -6   0  12      112.80      139.08     14.93 o 
  -5   0  12       16.64        1.92     10.95 o 
  -4   0  12       80.12       68.17      6.95 o 
  -3   0  12      477.68      489.95     12.83 o 
  -2   0  12       89.55       79.76      5.33 o 
  -1   0  12       11.29        8.33      4.33 o 
   0   0  12      481.28      426.55     10.20 o 
   1   0  12      162.88      196.19      9.23 o 
   2   0  12       43.60       34.11      8.87 o 
   3   0  12        0.24        0.05     14.11 o 
   4   0  12        3.69        2.03     15.23 o 
  -7   1  12       41.68       57.87     11.30 o 
  -6   1  12       37.29       24.56      8.92 o 
  -5   1  12      120.44      123.01      9.04 o 
  -4   1  12      288.16      275.82      6.57 o 
  -3   1  12        3.32        3.46      3.56 o 
  -2   1  12      286.93      263.44      5.33 o 
  -1   1  12      113.95      105.76      4.12 o 
   0   1  12       84.87      101.52      4.50 o 
   1   1  12      111.28      103.47      6.03 o 
   2   1  12       51.25       57.28      6.46 o 
   3   1  12      127.56      121.31      8.68 o 
   4   1  12       10.20        3.41     11.09 o 
  -7   2  12       88.34       86.32     11.32 o 
  -6   2  12        1.15       -1.91      8.60 o 
  -5   2  12       35.44       45.71      6.77 o 
  -4   2  12        1.03       -1.65      4.01 o 
  -3   2  12       23.67       23.23      3.44 o 
  -2   2  12        5.12       -2.02      3.14 o 
  -1   2  12      243.82      230.71      4.72 o 
   0   2  12       11.99        7.42      3.64 o 
   1   2  12      283.78      269.58      8.00 o 
   2   2  12       41.38       41.95      5.98 o 
   3   2  12       69.32       62.49      8.14 o 
   4   2  12       53.66       41.73     11.67 o 
  -7   3  12        6.43       -1.03     15.17 o 
  -6   3  12        6.86       -0.29      9.50 o 
  -5   3  12      159.95      165.67     11.60 o 
  -4   3  12      204.67      221.76      6.24 o 
  -3   3  12       76.39       85.91      4.46 o 
  -2   3  12      469.37      490.84      7.59 o 
  -1   3  12       86.66       79.97      3.85 o 
   0   3  12        6.87        4.02      3.64 o 
   1   3  12      319.25      312.85      8.47 o 
   2   3  12        2.24        1.32      5.71 o 
   3   3  12      142.95      138.15      8.81 o 
   4   3  12       78.98       55.92     11.95 o 
  -7   4  12       11.70       -5.84     14.76 o 
  -6   4  12        0.32       -4.31      9.10 o 
  -5   4  12      203.14      230.74      9.78 o 
  -4   4  12       19.68       15.54      5.20 o 
  -3   4  12      155.26      151.24      5.31 o 
  -2   4  12       12.22        7.60      3.53 o 
  -1   4  12      303.66      272.78      5.80 o 
   0   4  12      233.49      199.25      6.65 o 
   1   4  12       82.25       88.06      8.18 o 
   2   4  12       94.50       97.98      6.87 o 
   3   4  12        5.65        9.43      9.71 o 
   4   4  12        8.74        1.19     11.63 o 
  -7   5  12        8.52       -7.58     22.07 o 
  -6   5  12      431.16      425.13     16.48 o 
  -5   5  12       33.60       19.15      6.98 o 
  -4   5  12     1013.44      983.69     19.63 o 
  -3   5  12      142.32      152.79      6.54 o 
  -2   5  12      953.90      897.06     12.94 o 
  -1   5  12      157.98      163.08      5.15 o 
   0   5  12      381.69      353.46      8.68 o 
   1   5  12       41.87       40.48      6.61 o 
   2   5  12       86.21       77.30      7.48 o 
   3   5  12       15.90        1.69     11.19 o 
   4   5  12       50.23       51.90     14.45 o 
  -6   6  12      108.44      122.22     10.20 o 
  -5   6  12       11.38        0.72      6.74 o 
  -4   6  12      267.65      267.40     12.62 o 
  -3   6  12      346.32      356.14      7.51 o 
  -2   6  12      922.37      923.25     13.24 o 
  -1   6  12      739.03      757.19     12.88 o 
   0   6  12      352.97      368.68      9.82 o 
   1   6  12      238.48      261.58      9.41 o 
   2   6  12       26.92       27.15      8.66 o 
   3   6  12       45.82       24.87     12.56 o 
   4   6  12        0.18        6.02     15.08 o 
  -6   7  12       31.45       46.38     14.82 o 
  -5   7  12      153.95      157.64      8.61 o 
  -4   7  12       55.57       59.02      8.64 o 
  -3   7  12      740.72      783.61     14.23 o 
  -2   7  12       31.07       36.18      6.19 o 
  -1   7  12     1640.35     1665.07     26.24 o 
   0   7  12      130.59      140.95      7.25 o 
   1   7  12      871.33      864.02     17.75 o 
   2   7  12       87.14      102.13      9.46 o 
   3   7  12       10.02        8.43     11.16 o 
   4   7  12      317.89      341.45     32.82 o 
  -6   8  12      292.42      305.04     20.76 o 
  -5   8  12      178.14      176.51      9.94 o 
  -4   8  12      530.80      538.01     16.67 o 
  -3   8  12       19.84       18.90      7.74 o 
  -2   8  12      747.38      768.39     15.96 o 
  -1   8  12       92.72       80.09      6.19 o 
   0   8  12      120.85      150.24     11.80 o 
   1   8  12       62.50       53.17      7.02 o 
   2   8  12        0.80       -3.49      9.83 o 
   3   8  12        6.76        6.14     11.57 o 
  -6   9  12       14.26       -7.68     20.25 o 
  -5   9  12      588.87      626.13     19.95 o 
  -4   9  12       73.82       71.73      9.90 o 
  -3   9  12        7.63        2.86      8.07 o 
  -2   9  12        0.49       -5.05      7.03 o 
  -1   9  12        1.63        7.14      5.94 o 
   0   9  12       17.03        5.50      6.49 o 
   1   9  12       16.28       19.97      8.46 o 
   2   9  12        9.24        9.73     10.29 o 
   3   9  12       14.22        1.32     13.75 o 
  -6  10  12        8.50       15.07     22.17 o 
  -5  10  12       19.22       21.09     14.58 o 
  -4  10  12        2.09        5.30     11.13 o 
  -3  10  12        8.70        4.09     10.78 o 
  -2  10  12      244.06      258.15      9.97 o 
  -1  10  12       29.37       27.41      6.42 o 
   0  10  12      126.36      151.43      9.98 o 
   1  10  12       13.75       11.43      9.58 o 
   2  10  12       52.98       47.94     13.06 o 
   3  10  12       43.58       43.58     15.05 o 
  -5  11  12       46.20       47.19     15.57 o 
  -4  11  12       12.91       16.75     11.69 o 
  -3  11  12        9.15        5.47     19.87 o 
  -2  11  12        7.20        9.35      9.40 o 
  -1  11  12       67.36       69.06      8.48 o 
   0  11  12        1.30        1.59      8.71 o 
   1  11  12       41.44       38.51     16.65 o 
   2  11  12       12.91        7.23     13.74 o 
   3  11  12        1.87        5.67     14.70 o 
  -5  12  12       10.98       16.16     16.50 o 
  -4  12  12        0.00       -2.11     20.54 o 
  -3  12  12       42.21       24.01     14.52 o 
  -2  12  12        0.18      -10.46     10.90 o 
  -1  12  12       22.53       24.55      8.32 o 
   0  12  12        0.71        3.83     11.92 o 
   1  12  12        3.37       -7.45     12.96 o 
   2  12  12        0.38      -13.60     13.60 o 
   3  12  12        8.50        6.53     28.02 o 
  -5  13  12      113.45       94.24     25.82 o 
  -4  13  12        1.94       13.12     15.74 o 
  -3  13  12       15.74        7.21     15.46 o 
  -2  13  12       74.50       77.18     12.52 o 
  -1  13  12      146.30      164.03     11.68 o 
   0  13  12        6.53       12.60     25.53 o 
   1  13  12        7.41        5.26     16.79 o 
   2  13  12       10.05       -2.00     14.65 o 
  -4  14  12       13.45       16.73     17.75 o 
  -3  14  12       47.55       43.93     17.89 o 
  -2  14  12        4.20       12.98     18.09 o 
  -1  14  12       10.01        4.64     14.92 o 
   0  14  12        0.50       -4.01     15.19 o 
   1  14  12       41.71       21.58     17.79 o 
   2  14  12       20.88       30.78     20.06 o 
  -4  15  12      128.84      118.34     20.90 o 
  -3  15  12        1.50        0.62     18.48 o 
  -2  15  12       33.40       56.33     25.62 o 
  -1  15  12       65.12       60.47     17.54 o 
   0  15  12       17.95        6.08     18.32 o 
   1  15  12        5.39        2.77     18.96 o 
  -3  16  12      323.41      427.67     35.56 o 
  -2  16  12        0.12       -7.49     24.38 o 
  -1  16  12       17.02       10.56     23.90 o 
   0  16  12       97.28      174.57     28.98 o 
  -2  17  12      117.79      149.42     29.85 o 
  -1  17  12        2.73       -0.58     25.82 o 
  -6   1  13       49.87       69.19     11.08 o 
  -5   1  13       22.12       24.98      9.74 o 
  -4   1  13       12.53        2.24      6.31 o 
  -3   1  13      129.37      130.36      6.24 o 
  -2   1  13      180.69      194.70      7.55 o 
  -1   1  13        0.01       10.30      6.76 o 
   0   1  13        0.19        3.78      6.76 o 
   1   1  13       48.52       40.59      7.46 o 
   2   1  13        0.30        0.80      7.08 o 
   3   1  13        7.45        2.77     11.06 o 
  -6   2  13        2.95        3.59     10.49 o 
  -5   2  13       66.04       63.50      8.89 o 
  -4   2  13       15.93       23.07      7.26 o 
  -3   2  13      174.71      164.81      7.70 o 
  -2   2  13      487.77      449.33     11.50 o 
  -1   2  13       66.70       70.84      6.34 o 
   0   2  13        8.44        9.36      6.88 o 
   1   2  13       48.34       62.98      7.85 o 
   2   2  13        2.43        3.17      8.11 o 
   3   2  13        1.82        3.28     11.11 o 
  -6   3  13       48.97       47.06     11.03 o 
  -5   3  13       12.16       15.52      8.58 o 
  -4   3  13       79.80       74.78      9.14 o 
  -3   3  13       86.99       83.85      6.09 o 
  -2   3  13        0.12        2.54      5.40 o 
  -1   3  13       58.29       46.19      6.63 o 
   0   3  13       16.25       25.98      7.09 o 
   1   3  13       14.55       18.33      7.37 o 
   2   3  13        6.26       10.16      7.93 o 
   3   3  13       15.53       22.32     11.19 o 
  -6   4  13        2.89       -4.08     10.30 o 
  -5   4  13      338.97      357.26     17.83 o 
  -4   4  13       36.87       32.84      9.48 o 
  -3   4  13      677.95      690.07     15.01 o 
  -2   4  13       74.83       58.94      6.10 o 
  -1   4  13      555.04      521.17     14.18 o 
   0   4  13      102.25       89.87      8.03 o 
   1   4  13      132.62      116.79      8.61 o 
   2   4  13      202.92      154.96     12.19 o 
   3   4  13       53.87       52.13     11.88 o 
  -6   5  13       68.23       70.29     11.24 o 
  -5   5  13       94.89       84.18     10.71 o 
  -4   5  13      104.07       91.18     11.93 o 
  -3   5  13       35.45       29.30      6.87 o 
  -2   5  13       44.67       56.83      6.58 o 
  -1   5  13       19.30        0.06      6.68 o 
   0   5  13       17.41       35.30      7.91 o 
   1   5  13        8.29       10.02      8.22 o 
   2   5  13       83.70       77.51     10.57 o 
   3   5  13       43.85       46.84     14.07 o 
  -6   6  13      219.40      227.38     13.36 o 
  -5   6  13      682.81      756.18     23.82 o 
  -4   6  13       55.58       75.27     14.61 o 
  -3   6  13      795.29      775.74     26.22 o 
  -2   6  13      431.15      405.06     11.05 o 
  -1   6  13      171.57      159.66     10.15 o 
   0   6  13      388.44      380.22     13.42 o 
   1   6  13        5.40        4.31      8.44 o 
   2   6  13      170.25      144.87     14.85 o 
   3   6  13        3.13       12.10     13.56 o 
  -6   7  13      335.67      330.61     31.77 o 
  -5   7  13      437.46      428.74     30.28 o 
  -4   7  13       95.67       97.18     15.35 o 
  -3   7  13      429.38      436.32     12.56 o 
  -2   7  13        7.94        8.18      6.98 o 
  -1   7  13      273.64      257.26     11.87 o 
   0   7  13        0.36       -1.98      8.13 o 
   1   7  13      135.47      113.95     10.40 o 
   2   7  13       21.72       26.73     13.03 o 
   3   7  13        2.98       -8.27     14.68 o 
  -6   8  13        7.32       -1.44     24.66 o 
  -5   8  13      378.88      421.25     16.34 o 
  -4   8  13       70.70       49.82     14.82 o 
  -3   8  13       14.83       10.95     12.63 o 
  -2   8  13      292.32      290.09     11.72 o 
  -1   8  13      194.01      189.06     16.72 o 
   0   8  13      106.80      131.61     10.28 o 
   1   8  13      379.12      407.38     17.59 o 
   2   8  13        5.83        8.64     12.71 o 
   3   8  13       44.58       57.04     15.52 o 
  -5   9  13        0.02       -1.10     10.04 o 
  -4   9  13       36.49       33.04     14.71 o 
  -3   9  13       34.27       30.97     14.58 o 
  -2   9  13       36.55       29.06      8.23 o 
  -1   9  13       73.20       95.40     10.43 o 
   0   9  13      178.27      190.74     11.15 o 
   1   9  13       69.93       76.06     13.55 o 
   2   9  13       14.19       25.75     13.39 o 
   3   9  13       21.39       21.69     26.58 o 
  -5  10  13       34.40       36.31     10.06 o 
  -4  10  13       14.52       12.74     15.48 o 
  -3  10  13       63.57       70.14     14.76 o 
  -2  10  13        5.80        7.02     10.98 o 
  -1  10  13        7.42        5.07     11.12 o 
   0  10  13        4.49        1.76      8.90 o 
   1  10  13       22.18       24.71     12.45 o 
   2  10  13       12.05       10.92     14.32 o 
  -5  11  13       35.39       34.55     24.95 o 
  -4  11  13       33.41       39.67     16.00 o 
  -3  11  13        0.19        4.41     19.00 o 
  -2  11  13       59.63       63.37     17.56 o 
  -1  11  13        7.82       -9.79     13.92 o 
   0  11  13        9.78       22.34     15.64 o 
   1  11  13       23.15       33.16     14.22 o 
   2  11  13       58.16       60.79     14.90 o 
  -4  12  13      101.55       94.72     24.76 o 
  -3  12  13       12.74       13.71     15.62 o 
  -2  12  13        7.64        8.83     16.07 o 
  -1  12  13        6.68        6.86     15.58 o 
   0  12  13      118.30      150.57     19.31 o 
   1  12  13        0.51       -7.42     13.44 o 
   2  12  13       14.10       21.10     19.33 o 
  -4  13  13       41.27       41.80     17.91 o 
  -3  13  13       45.29       28.21     17.54 o 
  -2  13  13       48.18       46.32     15.77 o 
  -1  13  13        0.16        2.25     15.96 o 
   0  13  13       19.54        6.96     16.60 o 
   1  13  13       11.16       18.53     18.02 o 
  -3  14  13       15.68       12.76     24.09 o 
  -2  14  13        5.00      -11.71     23.90 o 
  -1  14  13      220.39      226.02     36.47 o 
   0  14  13       14.99        2.71     16.77 o 
   1  14  13       41.91       31.18     21.11 o 
  -3  15  13       57.71       20.25     28.69 o 
  -2  15  13       91.58      130.42     27.64 o 
  -1  15  13        8.59        4.98     18.81 o 
   0  15  13        0.01      -17.85     26.58 o 
  -6   0  14      115.09      207.67     22.46 o 
  -5   0  14      101.66      107.39     19.10 o 
  -4   0  14       57.38       54.89     16.51 o 
  -3   0  14       49.87       34.94      9.95 o 
  -2   0  14      397.16      420.25     16.68 o 
  -1   0  14       93.84      104.36     13.71 o 
   0   0  14       16.69       12.16     12.72 o 
   1   0  14        0.77       -9.33     12.79 o 
   2   0  14       95.20       66.50     15.60 o 
   3   0  14        0.27        1.09     17.30 o 
  -6   1  14      124.17      150.76     15.63 o 
  -5   1  14       87.97      109.87     26.63 o 
  -4   1  14      124.72      100.50     12.83 o 
  -3   1  14        0.83        1.15      7.09 o 
  -2   1  14       49.96       37.28      7.86 o 
  -1   1  14        6.90        5.06      8.58 o 
   0   1  14       73.70       51.11      9.76 o 
   1   1  14       80.27       64.46     10.99 o 
   2   1  14       30.88       26.21     11.15 o 
   3   1  14       13.22       16.83     12.47 o 
  -6   2  14       96.70      106.95     16.60 o 
  -5   2  14       61.22       64.98     13.03 o 
  -4   2  14      113.81      102.78     14.52 o 
  -3   2  14        2.03       -0.02      6.91 o 
  -2   2  14       10.46       -0.93      7.39 o 
  -1   2  14       25.15       24.23      9.16 o 
   0   2  14       49.05       29.36      9.09 o 
   1   2  14        9.40       16.55     11.69 o 
   2   2  14        4.45       -1.35     10.75 o 
   3   2  14       13.05       14.23     12.71 o 
  -6   3  14       18.41       29.20     13.21 o 
  -5   3  14       61.45       80.72     13.47 o 
  -4   3  14      155.40      135.02     13.55 o 
  -3   3  14        3.78        1.05      6.85 o 
  -2   3  14       48.26       32.51      8.57 o 
  -1   3  14       26.47       23.88      8.96 o 
   0   3  14        4.33       -3.85      9.21 o 
   1   3  14       42.49       47.41     10.45 o 
   2   3  14        1.62       -0.76     11.17 o 
   3   3  14        5.97        2.28     12.34 o 
  -6   4  14       11.75        8.62     14.05 o 
  -5   4  14       40.63       35.20     11.13 o 
  -4   4  14      479.84      462.54     19.24 o 
  -3   4  14        0.37       -3.67      8.53 o 
  -2   4  14       77.15       75.57      9.44 o 
  -1   4  14       50.03       47.18      9.33 o 
   0   4  14       82.01       68.57     11.47 o 
   1   4  14       34.51       34.93      8.58 o 
   2   4  14        0.39        1.35     11.11 o 
   3   4  14       35.30       36.56     27.83 o 
  -6   5  14       87.67       94.21     15.33 o 
  -5   5  14       16.38        8.17     10.67 o 
  -4   5  14       40.51       15.73     13.09 o 
  -3   5  14       89.06       81.53     13.81 o 
  -2   5  14        2.46        3.28      8.40 o 
  -1   5  14      119.19      115.45     10.82 o 
   0   5  14        0.33        1.21     10.69 o 
   1   5  14       36.52       28.23      9.82 o 
   2   5  14        1.23       -9.99     12.87 o 
  -5   6  14       49.72       30.50     11.27 o 
  -4   6  14        6.01        4.43     14.11 o 
  -3   6  14      102.80      106.63     12.97 o 
  -2   6  14        0.39        5.81      8.69 o 
  -1   6  14       64.92       65.07     10.97 o 
   0   6  14       20.94       10.44     11.73 o 
   1   6  14       43.77       52.89     12.73 o 
   2   6  14       36.57        7.23     13.90 o 
  -5   7  14        0.01       -3.29     11.02 o 
  -4   7  14      126.27      113.88     16.57 o 
  -3   7  14       11.57      -19.10     19.10 o 
  -2   7  14      159.45      139.10     15.91 o 
  -1   7  14       11.94        0.93      9.61 o 
   0   7  14      633.50      624.75     35.11 o 
   1   7  14       56.93       47.60     13.80 o 
   2   7  14      172.42      174.34     15.99 o 
  -5   8  14      275.74      283.77     15.39 o 
  -4   8  14        5.20       -1.37     14.64 o 
  -3   8  14       75.53       49.81     20.06 o 
  -2   8  14       22.87       31.88     13.91 o 
  -1   8  14       49.44       42.74     10.11 o 
   0   8  14       15.45       22.34     12.51 o 
   1   8  14        8.05       -0.80     12.54 o 
   2   8  14       32.21       23.62     14.20 o 
  -5   9  14        4.75       -2.70     13.09 o 
  -4   9  14       24.93       23.41     15.72 o 
  -3   9  14        1.42        1.06     21.59 o 
  -2   9  14       32.53       14.18      9.89 o 
  -1   9  14      127.82      135.98     13.59 o 
   0   9  14      143.95      130.17     14.08 o 
   1   9  14      118.84      141.39     15.56 o 
   2   9  14      120.22      132.33     22.22 o 
  -4  10  14       15.96        6.97     16.11 o 
  -3  10  14        2.61      -17.56     20.54 o 
  -2  10  14       58.98       45.95     14.81 o 
  -1  10  14       30.02       27.87     15.97 o 
   0  10  14        4.51        7.87     12.41 o 
   1  10  14       93.40       99.97     15.46 o 
   2  10  14       41.54       27.82     19.41 o 
  -4  11  14        1.37       13.19     19.05 o 
  -3  11  14        3.02       -7.87     23.99 o 
  -2  11  14        4.53        3.59     17.32 o 
  -1  11  14       18.19       19.51     16.35 o 
   0  11  14        2.64        1.63     16.96 o 
   1  11  14       45.97       27.07     14.72 o 
  -4  12  14        0.82       -6.62     23.03 o 
  -3  12  14      214.09      254.79     29.56 o 
  -2  12  14        1.27       -8.73     22.94 o 
  -1  12  14      168.53      270.44     30.23 o 
   0  12  14       38.04       47.46     18.45 o 
   1  12  14      175.61      222.72     25.05 o 
  -3  13  14        6.52      -14.01     24.38 o 
  -2  13  14       17.97       13.53     25.14 o 
  -1  13  14       57.90       52.69     20.25 o 
   0  13  14       26.57       24.15     20.25 o 
  -2  14  14      111.67       61.13     27.45 o 
  -1  14  14        1.23        2.65     18.99 o 
  -5   1  15        0.24       12.06     13.43 o 
  -4   1  15       12.29        4.03     16.79 o 
  -3   1  15       57.78       38.87      9.33 o 
  -2   1  15       27.84       17.27      9.51 o 
  -1   1  15      304.40      324.36     14.34 o 
   0   1  15       11.72        9.63     10.00 o 
   1   1  15        8.58       13.53     11.72 o 
   2   1  15       13.11        9.84     12.51 o 
  -5   2  15       15.43       31.26     14.08 o 
  -4   2  15       15.92       45.97     20.44 o 
  -3   2  15        0.26       -7.93      9.85 o 
  -2   2  15       86.98       91.68     10.42 o 
  -1   2  15        5.94       -5.80      9.45 o 
   0   2  15        2.45       10.44     10.11 o 
   1   2  15        3.53       -2.78     11.11 o 
   2   2  15       28.07       17.75     12.92 o 
  -5   3  15       26.13       26.14     13.94 o 
  -4   3  15       33.91       17.18     18.23 o 
  -3   3  15        0.11        5.07      9.93 o 
  -2   3  15       70.56       43.17     11.48 o 
  -1   3  15        2.52        4.39      9.84 o 
   0   3  15       10.41        2.54     10.23 o 
   1   3  15       11.02        5.44     11.39 o 
   2   3  15        0.23        2.37     12.50 o 
  -5   4  15        7.44       15.21     15.64 o 
  -4   4  15       28.65       24.57     20.63 o 
  -3   4  15       16.40       -0.48     21.59 o 
  -2   4  15       84.88       57.67     10.23 o 
  -1   4  15       41.31       31.25     11.30 o 
   0   4  15        6.83       -0.90     11.25 o 
   1   4  15       37.03       39.31     11.30 o 
   2   4  15        2.35       14.81     15.76 o 
  -5   5  15       21.99       11.90     17.85 o 
  -4   5  15       29.34       42.51     21.59 o 
  -3   5  15      106.43      110.36     26.68 o 
  -2   5  15        2.30        0.72      9.39 o 
  -1   5  15        0.82       -7.29     11.74 o 
   0   5  15        0.71       12.14     13.27 o 
   1   5  15        4.61        4.13     14.18 o 
   2   5  15       64.44       89.75     19.37 o 
  -5   6  15       31.33       28.41     18.81 o 
  -4   6  15      112.05      104.13     22.26 o 
  -2   6  15      101.34       79.72     12.80 o 
  -1   6  15      160.56      182.70     14.75 o 
   0   6  15        0.72       -5.90     12.50 o 
   1   6  15      130.06      139.23     15.86 o 
   2   6  15       14.01        0.54     19.05 o 
  -5   7  15      151.59      140.21     21.11 o 
  -4   7  15       36.68       39.54     21.88 o 
  -3   7  15        1.41       -5.85     19.77 o 
  -2   7  15       78.33      104.06     37.43 o 
  -1   7  15        4.25       11.80     12.29 o 
   0   7  15       27.33       23.69     12.90 o 
   1   7  15        4.31        6.95     13.46 o 
  -4   8  15       59.41       42.32     22.74 o 
  -3   8  15        1.73       -9.50     22.55 o 
  -2   8  15       13.17        7.25     14.92 o 
  -1   8  15      323.87      339.23     17.45 o 
   0   8  15       96.26       69.54     14.37 o 
   1   8  15      460.30      528.83     23.12 o 
  -4   9  15        9.05       17.08     23.22 o 
  -3   9  15       75.48       94.24     24.57 o 
  -2   9  15       37.12       16.41     20.06 o 
  -1   9  15       43.43       74.07     13.78 o 
   0   9  15      173.88      147.46     16.64 o 
   1   9  15       11.11        8.71     19.40 o 
  -3  10  15      277.70      403.93     35.70 o 
  -1  10  15      223.20      320.40     46.88 o 
   0  10  15      166.15      175.41     17.46 o 
  -3  11  15        1.20       15.55     25.14 o 
  -2  11  15       11.82       15.45     24.57 o 
  -1  11  15       21.78       31.63     17.99 o 
   0  11  15       52.88       25.68     20.64 o 
  -2  12  15        0.12       -9.02     25.62 o 
  -3   0  16       30.63       46.76     15.66 o 
  -2   0  16       93.30      110.41     17.32 o 
  -1   0  16       87.96       48.92     18.81 o 
   0   0  16      109.44      122.89     17.80 o 
   1   0  16       64.96       37.75     18.30 o 
  -3   1  16       27.22       17.68     15.31 o 
  -2   1  16       62.59       66.40     11.84 o 
  -1   1  16      213.18      262.49     14.11 o 
   0   1  16       57.91       70.89     12.26 o 
   1   1  16      128.43      148.99     14.52 o 
  -4   2  16       17.58        4.89     21.78 o 
  -3   2  16       67.82       52.22     15.21 o 
  -2   2  16       18.70       17.82     12.55 o 
  -1   2  16        0.19        3.63     11.28 o 
   0   2  16       34.11       40.68     12.11 o 
   1   2  16       10.13        7.80     12.76 o 
  -4   3  16       50.64       22.07     20.63 o 
  -3   3  16        0.02       -1.83     15.13 o 
  -2   3  16        2.78       -6.83     11.74 o 
  -1   3  16      118.68      154.85     30.59 o 
   0   3  16        0.28       12.66     12.30 o 
   1   3  16       32.38       37.89     16.11 o 
  -4   4  16        0.29      -22.46     22.46 o 
  -3   4  16      117.06      109.79     27.54 o 
  -2   4  16       20.05       27.18     12.35 o 
  -1   4  16        1.05       14.69     13.47 o 
   0   4  16       72.91       84.50     20.26 o 
   1   4  16        1.15       -7.76     14.78 o 
  -2   5  16        6.69       13.23     12.48 o 
  -1   5  16       42.29       24.62     13.75 o 
   0   5  16       31.02       27.92     14.73 o 
   1   5  16       70.76       47.60     20.98 o 
  -2   6  16        0.04       -5.11     13.30 o 
  -1   6  16       11.62        3.97     13.50 o 
   0   6  16       16.41       12.21     14.16 o 
  -3   7  16       14.12       12.38     25.24 o 
  -2   7  16        5.97       -0.72     17.70 o 
  -1   7  16       15.94       10.00     14.04 o 
   0   7  16       23.25       27.24     15.29 o 
  -3   8  16        8.76        1.25     23.22 o 
  -1   8  16       46.30       37.15     14.83 o 
   0   8  16        1.92        5.39     14.90 o 
  -1   9  16        4.44       -1.37     14.66 o 
  -3   1  17        6.34       12.38     27.93 o 
  -2   1  17        0.47       -4.59     11.80 o 
  -1   1  17        9.27       17.98     12.77 o 
   0   1  17       17.52       29.72     15.67 o 
  -3   2  17       77.49       61.61     33.01 o 
  -2   2  17        1.31       -4.53     13.60 o 
  -1   2  17       75.00       65.00     13.72 o 
   0   2  17       50.38       75.74     16.42 o 
  -3   3  17       96.44      107.26     19.37 o 
  -2   3  17       16.94        9.97     13.62 o 
  -1   3  17      150.60      162.08     16.88 o 
  -2   4  17        4.81        5.52     14.00 o 
  -1   4  17       22.51       31.15     15.42 o 
  -2   5  17       57.75       65.44     43.91 o 
  -1   5  17        9.10        8.42     15.00 o 
                                                 
